# Supplementary material for: Protein kinase C epsilon deletion in AgRP neurons modulates hypothalamic glucose sensing and improves glucose tolerance in mice
Source: Mol Metab. 2026 Jan 13;104:102320. doi: 10.1016/j.molmet.2026.102320 (PMC12860745; doi:10.1016/j.molmet.2026.102320)
Supplement: Multimedia component 1 [file mmc1.xlsx]

## Sheet: Suppl Table 1 Liver Phospho
PG.Genes	PG.ProteinDescriptions	PTM.ModificationTitle	PTM.SiteAA	PTM.SiteLocation	PTM.FlankingRegion		logFC	P.Value
Rspry1	RING finger and SPRY domain-containing protein 1	Phospho (STY)	S	50	SCICRDDSGAEDNVD		-1.07341	7.68139e-11
Rictor	Rapamycin-insensitive companion of mTOR	Phospho (STY)	S	1283	LSLSKSNSVSLVPPG		-1.7161	4.44422e-07
Kiaa1522	Uncharacterized protein KIAA1522	Phospho (STY)	S	959	SVGVPPPSPSLPRTE		-0.661251	1.2988e-05
Rpl29	Large ribosomal subunit protein eL29	Phospho (STY)	S	138	APAKAQASAPAQAPK		-1.16445	9.09968e-05
Prkd3	Serine/threonine-protein kinase;Serine/threonine-protein kinase D3	Phospho (STY)	S	395	KTISPSTSNNIPLMR		-0.998531	0.000219541
Ralgapa2	Ral GTPase activating protein, alpha subunit 2 (catalytic);Ral GTPase activating protein, alpha subunit 2 (catalytic)	Phospho (STY)	S	816	LPLSRLPSAGQKVEH		-0.760778	0.000225886
Agfg1	ArfGAP with FG repeats 1;ArfGAP with FG repeats 1 (Fragment);ArfGAP with FG repeats 1;Arf-GAP domain and FG repeat-containing protein 1	Phospho (STY)	S	162	PEVKPLKSLLGESAP		-1.30429	0.000228978
Sltm	SAFB-like transcription modulator	Phospho (STY)	S	999	TQHSSTASPVNRIVQ		-0.763516	0.000260511
Asxl2	ASXL transcriptional regulator 2;ASXL transcriptional regulator 2;Putative Polycomb group protein ASXL2	Phospho (STY)	S	590	LFSTSQVSPRARFPI		-0.982509	0.000263598
Npy	Pro-neuropeptide Y	Phospho (STY)	S	75	SSPETLISDLLMKES		-0.963036	0.000270922
Usp10	Ubiquitin carboxyl-terminal hydrolase 10	Phospho (STY)	T	566	EDEELEDTGKGSEDE		-3.78679	0.000310895
Syn3	Synapsin-3	Phospho (STY)	S	540	PHLNKSQSLTNSLST		-1.92227	0.000318594
Hdac5	Histone deacetylase;Histone deacetylase;Histone deacetylase;Histone deacetylase;Histone deacetylase 5	Phospho (STY)	S	652	QALGRTQSSPAAPGS		-0.974453	0.000337248
Esyt2	Extended synaptotagmin-2	Phospho (STY)	S	661	HRDLGRSSSSLLASP		-0.515138	0.00034226
Farp1	FERM, ARHGEF and pleckstrin domain-containing protein 1	Phospho (STY)	S	373	SKIHSTRSLVSQPTA		-0.76294	0.000435426
Stub1	E3 ubiquitin-protein ligase CHIP	Phospho (STY)	S	24	GGGSPDKSPSAQELK		-1.10634	0.000436961
Itsn1	Intersectin 1 (SH3 domain protein 1A);Intersectin 1 (SH3 domain protein 1A);Intersectin 1 (SH3 domain protein 1A);Intersectin 1 (SH3 domain protein 1A);Intersectin 1 (SH3 domain protein 1A);Intersectin-1	Phospho (STY)	S	976	GPVRKSTSIDTGPTE		-0.651609	0.000454891
Eps8l2	Epidermal growth factor receptor kinase substrate 8-like protein 2	Phospho (STY)	S	468	HSPKHSLSSESQAPE		-0.626019	0.000480982
Agfg2	ArfGAP with FG repeats 2 (Fragment);ArfGAP with FG repeats 2	Phospho (STY)	S	162	SYSKGSVSATPVQGS		-0.984934	0.000527364
Hdac4	Histone deacetylase 4	Phospho (STY)	S	465	RPLGRTQSAPLPQNA		-0.488768	0.000528382
Rps6kb1	Ribosomal protein S6 kinase beta-1	Phospho (STY)	S	447	GSPRTPVSPVKFSPG		-1.52059	0.000676142
Fxr1	RNA-binding protein FXR1	Phospho (STY)	T	512	PYSLLDNTESDQTAD		-0.427066	0.000702249
Bclaf1	BCL2-associated transcription factor 1;Bcl-2-associated transcription factor 1	Phospho (STY)	S	267	HSHSIQHSPERSGSG		3.70627	0.000733651
Sowahb	Ankyrin repeat domain-containing protein SOWAHB	Phospho (STY)	S	437	GYRGNAPSFRKVPTV		-0.587134	0.000750625
Agfg1	ArfGAP with FG repeats 1;ArfGAP with FG repeats 1 (Fragment);ArfGAP with FG repeats 1;Arf-GAP domain and FG repeat-containing protein 1	Phospho (STY)	S	322	APVGSVVSVPSHSSA		-1.91423	0.000793571
Cdc5lrt6;Cdc5lrt9;Cdc5lrt7;Cdc5lrt8;Cdc5l	Predicted gene 9040;Predicted gene 9048;Predicted gene 9045;Predicted gene 9046;Cell division cycle 5-like protein	Phospho (STY)	T	377	MALTNVDTPLKGGLN		-0.648654	0.000826479
Itsn1	Intersectin 1 (SH3 domain protein 1A);Intersectin 1 (SH3 domain protein 1A);Intersectin 1 (SH3 domain protein 1A);Intersectin 1 (SH3 domain protein 1A);Intersectin 1 (SH3 domain protein 1A);Intersectin-1	Phospho (STY)	S	623	QQLQKQRSLEAARLK		-1.18725	0.000857883
Fgfr4	Fibroblast growth factor receptor;Fibroblast growth factor receptor 4	Phospho (STY)	S	570	RPPGPDLSPDGPRSS		-0.863848	0.000943558
Slc7a2	Solute carrier family 7 (cationic amino acid transporter, y+ system), member 2;Cationic amino acid transporter 2	Phospho (STY)	S	480	NATLKSESQVTMLQG		-2.01742	0.000948254
Akap10	A-kinase anchor protein 10, mitochondrial	Phospho (STY)	S	257	REVARTGSHQIPTDS		-1.0695	0.0010802
Eps15	Epidermal growth factor receptor pathway substrate 15;Epidermal growth factor receptor pathway substrate 15;Epidermal growth factor receptor substrate 15	Phospho (STY)	S	665	RPINKLDSSDPLKLN		-0.65157	0.00111766
Rps6	Small ribosomal subunit protein eS6	Phospho (STY)	S	235	IAKRRRLSSLRASTS		-0.691959	0.00112131
Cep170b	AW555464 protein;Centrosomal protein of 170 kDa protein B	Phospho (STY)	T	971	PSPTTPQTPGPQKES		-0.916617	0.00114797
Bmp2k	BMP-2-inducible protein kinase	Phospho (STY)	S	961	RSLQKLSSRQRRTKQ		-1.40815	0.00141805
Reps1	RalBP1-associated Eps domain-containing protein 1	Phospho (STY)	S	272	ANEIRRQSSSYEDPW		-0.497238	0.00146953
Als2	Alsin	Phospho (STY)	S	1329	NRRQHKDSPEILSRS		-0.619211	0.00150524
Huwe1	HECT-type E3 ubiquitin transferase;E3 ubiquitin-protein ligase HUWE1	Phospho (STY)	T	3928	PLSPAPLTPATPSSL		-2.51491	0.00160098
Rps6kb2	Ribosomal protein S6 kinase beta-2	Phospho (STY)	S	417	SPRRLNSSPRTPISP		-0.900666	0.00161706
Hip1r	Huntingtin-interacting protein 1-related protein	Phospho (STY)	S	1045	PPLAQKPSIAPRTDN		-1.6347	0.00166565
Reps2	RalBP1-associated Eps domain-containing protein 2	Phospho (STY)	S	531	SQLNRAPSQAAESSP		-0.829703	0.00179981
Cwc22	CWC22 spliceosome-associated protein;Pre-mRNA-splicing factor CWC22 homolog	Phospho (STY)	S	826	RERRDSFSENEKQRS		-1.17006	0.0018012
U2surp	U2 snRNP-associated SURP motif-containing protein	Phospho (STY)	T	919	KKEKDECTPTRKERK		1.57873	0.00184585
Plcb3	1-phosphatidylinositol 4,5-bisphosphate phosphodiesterase beta-3	Phospho (STY)	S	537	TSLEPQKSLGEESLS		-0.622809	0.0019362
Irs1	Insulin receptor substrate 1	Phospho (STY)	S	369	PPLNHSRSIPMPSSR		-0.431266	0.00197415
Wipf3	WAS/WASL interacting protein family, member 3;WAS/WASL interacting protein family, member 3;WAS/WASL-interacting protein family member 3	Phospho (STY)	S	346	PPPLPPKSPSFQTQK		-0.595079	0.00201668
Ppp1r12b	Protein phosphatase 1 regulatory subunit;Protein phosphatase 1 regulatory subunit 12B	Phospho (STY)	S	833	ERLSRLESGGTNPTS		-0.596245	0.00211207
Atf7	Cyclic AMP-dependent transcription factor ATF-7	Phospho (STY)	T	53	IIADQTPTPTRFLKN		-0.389922	0.00218537
Cd44	CD44 antigen	Phospho (STY)	S	621	LNGEASKSQEMVHLV		0.488917	0.00220098
Scrib	Protein scribble homolog	Phospho (STY)	T	475	RGLQRRATPHPSELK		-0.98024	0.00233344
Ciapin1	Anamorsin	Phospho (STY)	S	269	AQSSQPKSACGNCYL		0.37799	0.00239604
Dlg5	Discs large MAGUK scaffold protein 5;Disks large homolog 5;Discs large MAGUK scaffold protein 5 (Fragment)	Phospho (STY)	S	553	RKQKNDVSRELKELK		-0.70161	0.00262128
Lpin1	phosphatidate phosphatase	Phospho (STY)	Y	151	DQEIIPMYLATSPIL		-0.824603	0.00269685
Crtc2	CREB-regulated transcription coactivator 2	Phospho (STY)	T	502	VIPTHPPTPKSLQQL		-1.37947	0.0027419
Parp4	Protein mono-ADP-ribosyltransferase PARP4	Phospho (STY)	S	1683	GPNNISFSPKAPEMG		-0.328694	0.0032636
Fasn	Fatty acid synthase	Phospho (STY)	S	980	EVPTPPESASVSRLT		-0.698115	0.00333431
Rps6kb2	Ribosomal protein S6 kinase beta-2	Phospho (STY)	T	420	RLNSSPRTPISPLKF		-1.09117	0.00333466
Acap2	Arf-GAP with coiled-coil, ANK repeat and PH domain-containing protein;Arf-GAP with coiled-coil, ANK repeat and PH domain-containing protein 2	Phospho (STY)	S	391	KSSPSTGSLDSGNES		-0.328156	0.00345406
Gorasp2	Golgi reassembly stacking protein 2;Golgi reassembly-stacking protein 2	Phospho (STY)	S	398	SLTVDVTSPASKVPT		-0.480351	0.00346411
Arhgef26	Rho guanine nucleotide exchange factor (GEF) 26	Phospho (STY)	S	221	LPLQRLPSQGNELPN		-0.378253	0.00351269
Sf1	Splicing factor 1	Phospho (STY)	S	80	PPNPEDRSPSPEPIY		-2.14741	0.0035678
Srrm2	Serine/arginine repetitive matrix protein 2	Phospho (STY)	S	433	TKGSRHASSSPESLK		-1.9798	0.00357883
Hnrnpul2	Heterogeneous nuclear ribonucleoprotein U-like protein 2	Phospho (STY)	S	183	EQGDDQDSEKSKPAG		2.52388	0.00368148
Abca6	ATP-binding cassette sub-family A member 6	Phospho (STY)	S	1351	VELKRLSSAVGHQGD		-0.754904	0.00377641
Slco2b1	Solute carrier organic anion transporter family member;Solute carrier organic anion transporter family member 2B1	Phospho (STY)	S	37	VSVEPQDSHQDAQPR		-0.607905	0.00389999
Map4	Microtubule-associated protein 4	Phospho (STY)	S	914	SVRSKVGSTENIKHQ		0.321672	0.00392404
Chd9	Chromodomain-helicase-DNA-binding protein 9	Phospho (STY)	S	2058	LTEEPQSSEEESMSS		-0.965438	0.00402711
Gjb1	Gap junction beta-1 protein	Phospho (STY)	S	233	NPPSRKGSGFGHRLS		-0.889683	0.00407502
Pnn	Pinin	Phospho (STY)	S	100	RRESRQESDPEDDDV		-0.534295	0.00415719
Fcho2	F-BAR domain only protein 2	Phospho (STY)	S	380	SLDELKVSIGNITLS		-0.413401	0.00443758
Myo18a	Unconventional myosin-XVIIIa	Phospho (STY)	S	2001	SDDGSLKSSSPTSHW		-0.793694	0.00467987
Ranbp2	E3 SUMO-protein ligase RanBP2	Phospho (STY)	S	2641	DTKHSSSSPVSGTMD		-0.812182	0.00474263
Rlim	E3 ubiquitin-protein ligase RLIM	Phospho (STY)	S	163	EPSTRRLSVENMESS		-0.610015	0.00474935
Rps6kb1	Ribosomal protein S6 kinase beta-1	Phospho (STY)	S	447	GSPRTPVSPVKFSPG		-0.653398	0.00490382
Synrg	Synergin gamma;Synergin, gamma;Synergin, gamma	Phospho (STY)	S	744	YDVFKQLSLEGAGLA		-0.51985	0.00499373
Mlxipl	Carbohydrate-responsive element-binding protein	Phospho (STY)	S	566	TLLRPPESPQDTVSE		-0.60138	0.00508731
Dmd	Dystrophin, muscular dystrophy;Dystrophin Dp71a;Dystrophin 71;Dystrophin	Phospho (STY)	S	2137	SPLSQPRSPAQILIS		-0.621819	0.00514681
Garem1	GRB2-associated and regulator of MAPK protein	Phospho (STY)	S	609	SDSVDPKSPFGSPSA		-0.488559	0.00516067
Clcc1	Chloride channel CLIC-like protein 1	Phospho (STY)	S	438	RFHSGNKSPEVLRAF		-1.42293	0.00533356
Cic	Protein capicua homolog	Phospho (STY)	S	2311	SAPEDPTSPKRKMRR		0.59128	0.00536313
Fyb1	FYN-binding protein 1	Phospho (STY)	S	28	FKVAGQSSPSGIQSR		0.549477	0.00538687
Fra10ac1	Protein FRA10AC1 homolog	Phospho (STY)	S	250	SPRKKSRSPPSEEAS		1.26616	0.00564579
Syn1	Synapsin-1	Phospho (STY)	S	67	VASPAAPSPGSSGGG		-2.0335	0.0058282
Nherf1	Na(+)/H(+) exchange regulatory cofactor NHE-RF1	Phospho (STY)	S	297	EELNSQDSPKRQVST		0.693295	0.00582832
Prkce	Protein kinase C epsilon type	Phospho (STY)	S	368	NNIRKALSFDNRGEE		-1.03635	0.00610736
Shroom1	Shroom family member 1;Protein Shroom1	Phospho (STY)	S	293	RPAGRSQSVSGEVMG		-0.441127	0.00625883
Svil	Supervillin;Archvillin;Supervillin	Phospho (STY)	S	307	FFSERSISFPEVPRS		-0.608624	0.00635494
Svil	Supervillin;Archvillin;Supervillin	Phospho (STY)	S	314	SFPEVPRSPKQIPSS		-0.611037	0.00651356
Pcdh1	Protocadherin 1 (Fragment)	Phospho (STY)	S	812	GRHYRSNSPLPSIQL		-0.629883	0.00662854
Abl2	Tyrosine-protein kinase;Tyrosine-protein kinase ABL2	Phospho (STY)	S	822	ERTVSTSSQPEENVD		-0.4262	0.00665876
Msr1	Macrophage scavenger receptor 1 (Fragment);Macrophage scavenger receptor types I and II	Phospho (STY)	S	23	QEDADCSSESVKFDA		0.551841	0.00666852
Cic	Protein capicua homolog	Phospho (STY)	S	225	VVRQVRRSQDLGVQF		-0.702763	0.00671252
Arhgef12	Rho guanine nucleotide exchange factor (GEF) 12 (Fragment)	Phospho (STY)	S	8	XKVERSSSHDFDPTG		-0.442326	0.0068175
Hbs1l	Hbs1-like (S. cerevisiae)	Phospho (STY)	S	70	SLLNHQLSEIDQARL		-0.810565	0.00694705
Mettl16	U6 small nuclear RNA (adenine-(43)-N(6))-methyltransferase;RNA N6-adenosine-methyltransferase METTL16	Phospho (STY)	T	503	QEETPEATEDERDEE		0.831947	0.00699275
Kifap3	Kinesin-associated protein 3	Phospho (STY)	S	60	QKIIRLKSLNANTDI		-0.500328	0.00707299
Bcl9	B-cell CLL/lymphoma 9 protein	Phospho (STY)	S	278	PRPLDRESPGVENKL		0.846265	0.00707857
Slc4a7	Anion exchange protein	Phospho (STY)	S	258	GILASPQSAPGNLDN		0.345333	0.00737605
Lat	Linker for activation of T cells;Linker for activation of T cells (Fragment);Linker for activation of T-cells family member 1	Phospho (STY)	S	87	DLLPIPRSPQPLGGS		0.532283	0.00740882
Atf7	Cyclic AMP-dependent transcription factor ATF-7	Phospho (STY)	T	51	SVIIADQTPTPTRFL		-0.344386	0.00742633
Mtss1	MTSS I-BAR domain containing 1;Protein MTSS 1	Phospho (STY)	S	320	QAPVRLSSVSSHDSG		-0.458172	0.00744377
Gnl1	Guanine nucleotide-binding protein-like 1	Phospho (STY)	S	68	RRLNQQPSQGLGPRG		-0.456669	0.00750068
Rps6	Small ribosomal subunit protein eS6	Phospho (STY)	S	236	AKRRRLSSLRASTSK		-0.594601	0.00750217
Champ1	Chromosome alignment-maintaining phosphoprotein 1	Phospho (STY)	S	416	RRPGPPLSPEIRSPA		-0.476501	0.00755226
Hcfc1	Host cell factor 1	Phospho (STY)	S	1516	PPEELQVSPGPRQQL		-0.777953	0.00761019
Lrba	LPS-responsive beige-like anchor;LPS-responsive beige-like anchor;LPS-responsive beige-like anchor (Fragment);LPS-responsive beige-like anchor	Phospho (STY)	S	1248	LDVSSVASDTERFEL		1.26051	0.00762836
Rps6	Small ribosomal subunit protein eS6	Phospho (STY)	S	240	RLSSLRASTSKSESS		-0.593822	0.00767812
Ctnnb1	Catenin beta-1	Phospho (STY)	S	179	AVMVHQLSKKEASRH		-0.711846	0.00780274
Rock1	Rho-associated protein kinase 1	Phospho (STY)	S	1341	TRSTANQSFRKVVKN		-0.395598	0.0078806
Clasp1	CLIP associating protein 1	Phospho (STY)	S	548	KNSDSIVSLPQSDRS		-0.482112	0.00788835
Arhgef17	Rho guanine nucleotide exchange factor 17	Phospho (STY)	T	417	YRSPSFGTGDGLLLR		-1.06313	0.00839913
Gp1bb	Glycoprotein Ib, beta polypeptide;Platelet glycoprotein Ib beta chain	Phospho (STY)	S	194	RARARARSIQEFSLT		0.47996	0.00841311
Rhbdf2	Inactive rhomboid protein 2	Phospho (STY)	S	295	RGVPHSASPVSPDGV		-0.51109	0.00842671
Errfi1	ERBB receptor feedback inhibitor 1	Phospho (STY)	S	86	FFAECGPSPRSSLPP		-2.31774	0.00859678
Batf3	Basic leucine zipper transcriptional factor ATF-like 3	Phospho (STY)	S	24	APGNQPQSPKDDDRK		0.56379	0.00862375
Irs1	Insulin receptor substrate 1	Phospho (STY)	S	318	MVGGKPGSFRVRASS		-0.541324	0.00866135
Pi4ka	1-phosphatidylinositol 4-kinase;Phosphatidylinositol 4-kinase alpha	Phospho (STY)	S	1378	PDNQDTRSNLDITVG		0.593232	0.00867596
Sbno1	Sbno1 protein;Strawberry notch 1 (Fragment);Protein strawberry notch homolog 1	Phospho (STY)	S	213	DMKMRSFSPTMKVPV		-0.399775	0.00873939
Zfpm1	Zinc finger protein ZFPM1	Phospho (STY)	S	500	SRTPSPHSPNPVRVK		-0.582795	0.00886237
Ank3	Ankyrin 3, epithelial;Ankyrin 3, epithelial;Ankyrin-3;Ankyrin 3, epithelial (Fragment)	Phospho (STY)	S	1433	DRRQSFASLALRKRY		-0.71075	0.00928959
Mast2	non-specific serine/threonine protein kinase;non-specific serine/threonine protein kinase;Microtubule-associated serine/threonine-protein kinase 2	Phospho (STY)	S	210	LDSPRNFSPNAPAHF		-0.688932	0.00941315
Pfkfb3	6-phosphofructo-2-kinase/fructose-2,6-biphosphatase 3;6-phosphofructo-2-kinase/fructose-2,6-biphosphatase 3;6-phosphofructo-2-kinase/fructose-2,6-biphosphatase 3;6-phosphofructo-2-kinase/fructose-2,6-biphosphatase 3;6-phosphofructo-2-kinase/fructose-2, 6-biphosphatase 3 splice variant 3;6-phosphofructo-2-kinase/fructose-2, 6-biphosphatase 3 splice variant 2;6-phosphofructo-2-kinase/fructose-2, 6-…	Phospho (STY)	S	441	NPLMRRNSVTPLASP		-0.670651	0.00952447
Rps6kb2	Ribosomal protein S6 kinase beta-2	Phospho (STY)	S	423	SSPRTPISPLKFSPF		-1.12225	0.00955223
Mme	Neprilysin	Phospho (STY)	S	4	____MGRSESQMDIT		0.650974	0.00962774
Ccar2	Cell cycle and apoptosis regulator protein 2	Phospho (STY)	S	124	SNQPLLKSPAPPLLH		-0.872042	0.00964003
Mavs	Mitochondrial antiviral-signaling protein	Phospho (STY)	S	186	SPNQQALSPQPSREH		-0.397371	0.00964346
Dennd4c	DENN domain-containing protein 4C	Phospho (STY)	S	1043	HFPERSCSFSSESRA		-0.424713	0.00964881
Dbnl	Drebrin-like protein	Phospho (STY)	S	277	KQKERAMSTTSVTSS		-0.331526	0.00970114
Kiaa1522	Uncharacterized protein KIAA1522	Phospho (STY)	S	952	PPVARKPSVGVPPPS		-1.20694	0.00975868
Sec63	Translocation protein SEC63 homolog	Phospho (STY)	T	497	CAAEEQPTEDGQSDA		-3.27254	0.00979695
Als2	Alsin	Phospho (STY)	S	460	LQGKKSSSLMDIREE		-0.518366	0.00991098
Clip1	CAP-GLY domain containing linker protein 1;CAP-GLY domain containing linker protein 1;CAP-GLY domain containing linker protein 1;CAP-Gly domain-containing linker protein 1	Phospho (STY)	S	311	ASLKRSPSASSLSSM		0.396707	0.00994419
Slc16a7	Monocarboxylate transporter 2	Phospho (STY)	S	482	PSDRDKESNI_____		-0.85463	0.0100187
Eps8l2	Epidermal growth factor receptor kinase substrate 8-like protein 2	Phospho (STY)	S	471	KHSLSSESQAPEDIA		-0.532492	0.0100193
Dnttip2	Deoxynucleotidyltransferase terminal-interacting protein 2	Phospho (STY)	S	255	SDSETYNSDFDDSSP		0.851696	0.0101524
Raph1	Ras association (RalGDS/AF-6) and pleckstrin homology domains 1	Phospho (STY)	S	1198	KSITRHGSLSSSRMS		-0.992008	0.0101542
Samhd1	Deoxynucleoside triphosphate triphosphohydrolase SAMHD1;Deoxynucleoside triphosphate triphosphohydrolase SAMHD1 (Fragment);Deoxynucleoside triphosphate triphosphohydrolase SAMHD1	Phospho (STY)	T	52	RCDGSPRTPPSTPPA		0.254659	0.0102746
Nr3c1	Glucocorticoid receptor	Phospho (STY)	T	168	TPAAGCATPTEKEFP		-0.614729	0.0103234
Cldn1	Claudin-1	Phospho (STY)	S	205	PYPKPTPSSGKDYV_		-1.11823	0.0103821
Golga3	Golgi autoantigen, golgin subfamily a, 3;Golgi autoantigen, golgin subfamily a, 3	Phospho (STY)	S	939	QKMKRLGSDLSSAQK		0.615152	0.0105687
Dmd	Dystrophin Dp71 delta110 isoform	Phospho (STY)	S	445	TSLQRSDSSQPMLLR		-0.453937	0.0106121
Rbpms	RNA-binding protein with multiple splicing;RNA binding protein gene with multiple splicing	Phospho (STY)	T	118	VGTPNPSTPLPNTVP		-0.89406	0.0106752
Prkd3	Serine/threonine-protein kinase;Serine/threonine-protein kinase D3	Phospho (STY)	S	539	MPVTPQASVCTSPGQ		-1.62814	0.0106942
Spata2l	Spermatogenesis-associated protein 2-like protein	Phospho (STY)	S	326	GDLAPPESPSSPGQA		-2.5019	0.0107074
Cnnm4	Metal transporter CNNM4	Phospho (STY)	S	661	TPLSRSASLSYPDRN		-0.345346	0.010782
Cobll1	Cordon-bleu protein-like 1	Phospho (STY)	S	384	AIMVRTGSLQLSSTS		-0.319034	0.0107854
Mylk	Myosin light chain kinase, smooth muscle;Myosin light chain kinase, smooth muscle	Phospho (STY)	S	1810	SSTGSPTSPINAEKL		-0.742732	0.0108265
	Uncharacterized protein C6orf132 homolog	Phospho (STY)	S	274	PRTSPPKSPAELKRS		-0.810269	0.0108675
Cobll1	Cobl-like 1 (Fragment)	Phospho (STY)	T	36	LPRSAPRTPAMQPAG		1.23349	0.0108987
Kdm2a	Lysine (K)-specific demethylase 2A;Lysine-specific demethylase 2A	Phospho (STY)	S	692	QKRKIEESDEEAVQA		-0.838588	0.0109095
Sec16b	Protein transport protein Sec16B	Phospho (STY)	S	37	PRLHSQYSGDKYHQW		-0.715778	0.0109363
Picalm	Phosphatidylinositol binding clathrin assembly protein (Fragment)	Phospho (STY)	S	403	TVASQNQSLPVAKLP		-1.3141	0.0110851
Slc27a5	Long-chain fatty acid transport protein 5	Phospho (STY)	Y	507	KNQPFLGYRGSQAES		0.923024	0.0111184
Frmd4b	FERM domain containing 4B (Fragment);FERM domain-containing protein 4B	Phospho (STY)	S	870	GQKDQGHSPQTSFDS		0.745301	0.0111758
Irs2	Insulin receptor substrate 2	Phospho (STY)	T	1146	ETFSSTTTVTPVSPS		-0.748413	0.0112189
Rps6kb1	Ribosomal protein S6 kinase beta-1	Phospho (STY)	S	447	GSPRTPVSPVKFSPG		-0.858643	0.0112778
Samsn1	SAM domain-containing protein SAMSN-1	Phospho (STY)	S	23	QKPKRSSSFGNFDRF		0.305183	0.0113094
Eps15l1	Epidermal growth factor receptor substrate 15-like 1	Phospho (STY)	S	253	SSLNSTGSLSPKHSV		0.595765	0.0113572
Ncoa6	Nuclear receptor coactivator 6	Phospho (STY)	S	1487	EENKNLMSPAMREAP		-0.866183	0.0113665
Frs2	Fibroblast growth factor receptor substrate 2	Phospho (STY)	S	327	VRRGRLTSTSTSDTQ		-0.521045	0.0113911
Nav1	Neuron navigator 1	Phospho (STY)	S	958	RSNIQYRSLPRPAKS		-4.49238	0.0114157
Als2	Alsin	Phospho (STY)	S	486	PGLLSQVSPRLLRKA		-0.406244	0.0114708
Add3	Gamma-adducin	Phospho (STY)	S	681	PDGSPSKSPSKKKKK		-0.579186	0.0117107
Apc	APC, WNT signaling pathway regulator;APC, WNT signaling pathway regulator	Phospho (STY)	S	1040	QLNSGRQSPSQNERW		-1.02197	0.0117669
Ahnak	AHNAK nucleoprotein (desmoyokin)	Phospho (STY)	S	116	RSSEVVLSGDDEDYQ		0.411625	0.0118777
Reps1	RalBP1-associated Eps domain-containing protein 1	Phospho (STY)	S	536	VTRQRSHSGTSPDNT		1.1457	0.011929
Cps1	Carbamoyl-phosphate synthase [ammonia], mitochondrial	Phospho (STY)	T	326	NQPVLNITNRQAFIT		-0.49121	0.0120095
Gp1ba	Platelet glycoprotein Ib alpha chain	Phospho (STY)	S	714	GRRPSALSQGRGQDL		0.357994	0.0124695
Pik3c2a	Phosphatidylinositol-4-phosphate 3-kinase catalytic subunit type 2 alpha;Phosphatidylinositol 4-phosphate 3-kinase C2 domain-containing subunit alpha	Phospho (STY)	S	330	KVNGKSLSGATVTRS		-0.75367	0.0126296
Znf318	Zinc finger protein 318	Phospho (STY)	S	269	FLHRPEFSPQSSCHD		-0.799273	0.0127126
	Splicing factor C9orf78 homolog	Phospho (STY)	S	17	RRRADSESEEDEQES		0.885437	0.0129632
Mylk	Myosin light chain kinase, smooth muscle;Myosin light chain kinase, smooth muscle	Phospho (STY)	S	315	ATNSHLKSPQEPKPK		-6.0597	0.0130193
Epg5	Ectopic P granules protein 5 homolog	Phospho (STY)	S	45	ETCREQESPCPASEL		-0.864213	0.0130749
Ackr1	Atypical chemokine receptor 1	Phospho (STY)	S	318	RRSLSSLSLPTRQAS		0.394204	0.0131142
Ranbp3	Ran-binding protein 3	Phospho (STY)	S	148	NLTQRSPSESAEETH		-0.334375	0.0132358
Tmf1	TATA element modulatory factor	Phospho (STY)	S	340	RSVSEINSDDELPGK		0.197962	0.013256
Tns1	Tensin 1;Tensin 1;Tensin-1	Phospho (STY)	S	616	KELDRLLSGFGVDRE		-0.67357	0.0134433
Errfi1	ERBB receptor feedback inhibitor 1	Phospho (STY)	T	130	CTSTPPLTPIKSCPS		-0.573312	0.0134601
Kif13b	Kinesin family member 13B	Phospho (STY)	S	1799	GTGRRRSSGLQPQGA		2.15161	0.0134651
Itsn1	Intersectin 1 (SH3 domain protein 1A);Intersectin 1 (SH3 domain protein 1A);Intersectin 1 (SH3 domain protein 1A);Intersectin 1 (SH3 domain protein 1A);Intersectin 1 (SH3 domain protein 1A);Intersectin-1	Phospho (STY)	S	987	GPTESPASLKRVASP		-0.819061	0.0135915
Mark3	non-specific serine/threonine protein kinase;MAP/microtubule affinity-regulating kinase 3	Phospho (STY)	S	596	TPVASTHSISSATTP		-0.356921	0.0137377
	Ashwin	Phospho (STY)	S	189	SPSGPVKSPPLSPVG		0.504052	0.0139266
Arid4a	AT-rich interactive domain-containing protein 4A	Phospho (STY)	S	160	DEKEEESSEEEDEDK		0.809058	0.0141221
Fgd6	FYVE, RhoGEF and PH domain-containing protein 6	Phospho (STY)	S	629	FQKIRSKSCQHGDVS		-0.461937	0.0143832
Gipc1	PDZ domain-containing protein GIPC1	Phospho (STY)	T	242	QLGTGRGTLRLRSRG		0.421504	0.014518
Wdr20	WD repeat domain 20	Phospho (STY)	S	357	SRLSKRNSTDSRPVS		-0.249547	0.0145584
Sh3kbp1	SH3 domain-containing kinase-binding protein 1	Phospho (STY)	S	274	PIKLRPRSIEVENDF		0.290026	0.0146403
Nfia	Nuclear factor 1	Phospho (STY)	S	373	STLHFPTSPIIQQPG		-0.993557	0.0146662
Tnk2	non-specific protein-tyrosine kinase;non-specific protein-tyrosine kinase;non-specific protein-tyrosine kinase;non-specific protein-tyrosine kinase;non-specific protein-tyrosine kinase;non-specific protein-tyrosine kinase;non-specific protein-tyrosine kinase;Activated CDC42 kinase 1	Phospho (STY)	S	607	LDKTPPQSPTRALPR		-0.577093	0.0146734
Mycbp2	RCR-type E3 ubiquitin transferase (Fragment);E3 ubiquitin-protein ligase MYCBP2	Phospho (STY)	S	2751	DSHSRSLSPNHNTLQ		-0.996863	0.0148667
Znf592	Zinc finger protein 592	Phospho (STY)	S	366	SPSVAASSPPAIPKV		-0.443732	0.0149997
Sec62	Translocation protein SEC62	Phospho (STY)	T	158	KKEETPGTPKKKETK		-1.54223	0.0151299
Chd9	Chromodomain-helicase-DNA-binding protein 9	Phospho (STY)	S	1471	AELSEAESEGEEKPK		0.283959	0.015136
Bin1	Bridging integrator 1	Phospho (STY)	T	277	PDGSPAATPEIRVNH		0.818477	0.0151409
Dmwd	Dystrophia myotonica-containing WD repeat motif;Dystrophia myotonica WD repeat-containing protein	Phospho (STY)	S	487	RSLSRSNSLPHPAGG		-0.732949	0.0151503
Eif4ebp2	Eukaryotic translation initiation factor 4E-binding protein 2	Phospho (STY)	T	46	GGTLFSTTPGGTRII		-0.611426	0.0152546
Plpp6	Polyisoprenoid diphosphate/phosphate phosphohydrolase PLPP6	Phospho (STY)	S	20	LGSSGGSSVPGSPAH		-0.534631	0.0154231
Taf9	TATA-box binding protein associated factor 9 (Fragment);Transcription initiation factor TFIID subunit 9	Phospho (STY)	S	149	RITVPRLSVGSVSSR		-0.857606	0.015454
Mthfd1	C-1-tetrahydrofolate synthase, cytoplasmic	Phospho (STY)	S	549	RKITIGQSPTEKGHT		-0.358995	0.0154758
Kiaa1522	Uncharacterized protein KIAA1522	Phospho (STY)	S	339	LGRFSSASSPRPRSR		0.594214	0.0156666
Zdhhc5	Palmitoyltransferase ZDHHC5	Phospho (STY)	S	415	RSPTFGKSFHFDPLS		-0.460649	0.015723
Tacc2	Transforming, acidic coiled-coil containing protein 2	Phospho (STY)	S	2217	TPASPPRSPTEPSDT		0.286966	0.0157514
Mtss1	MTSS I-BAR domain containing 1;Protein MTSS 1	Phospho (STY)	S	276	TTMSRKSSVCSSLNS		-0.335307	0.0159099
Myo9b	Myosin IXb	Phospho (STY)	S	1218	VVGDPPGSPSPVQRP		-2.71676	0.0160813
Abl1	C-abl oncogene 1, non-receptor tyrosine kinase;C-abl oncogene 1, non-receptor tyrosine kinase;C-abl oncogene 1, non-receptor tyrosine kinase (Fragment)	Phospho (STY)	S	16	LGDQRRPSLPALHFI		-1.13138	0.0161017
Cep170b	AW555464 protein;Centrosomal protein of 170 kDa protein B	Phospho (STY)	T	971	PSPTTPQTPGPQKES		-1.39048	0.0161209
Plpp1	Phospholipid phosphatase 1	Phospho (STY)	S	273	TTLHETASSRNYSTN		-0.968373	0.0162496
Phrf1	PHD and RING finger domain-containing protein 1	Phospho (STY)	S	13	LDELVAHSPGPDGPP		-0.903996	0.0164932
Farp1	FERM, ARHGEF and pleckstrin domain-containing protein 1	Phospho (STY)	T	24	PENSGISTLERGQKP		-0.507578	0.0165088
Tnk2	non-specific protein-tyrosine kinase;non-specific protein-tyrosine kinase;non-specific protein-tyrosine kinase;non-specific protein-tyrosine kinase;non-specific protein-tyrosine kinase;non-specific protein-tyrosine kinase;non-specific protein-tyrosine kinase;Activated CDC42 kinase 1	Phospho (STY)	T	603	ACSLLDKTPPQSPTR		-0.568931	0.0165801
Rictor	Rapamycin-insensitive companion of mTOR	Phospho (STY)	S	21	RIRGRNDSGEENVPL		-0.193722	0.0167632
Fth1	Ferritin heavy chain	Phospho (STY)	S	182	TLGHGDES_______		0.953699	0.0169225
Pcdh1	Protocadherin 1 (Fragment)	Phospho (STY)	S	823	SIQLQPQSPSASKKH		0.509177	0.0169369
Tagln	Transgelin	Phospho (STY)	S	181	VIGLQMGSNRGASQA		-0.660173	0.0169504
Tasor	Protein TASOR	Phospho (STY)	S	339	LSPLRSNSFNADRNI		-0.638145	0.0173028
Lsr	Lipolysis-stimulated lipoprotein receptor	Phospho (STY)	S	344	QANQQDDSMRVLYYM		-0.816607	0.0175026
Mast2	non-specific serine/threonine protein kinase;non-specific serine/threonine protein kinase;Microtubule-associated serine/threonine-protein kinase 2	Phospho (STY)	S	149	RNQSLGQSAPSLTAG		-2.07528	0.017583
Dtd1	D-aminoacyl-tRNA deacylase 1	Phospho (STY)	S	197	KEDRSASSGAEGDVS		-0.606548	0.0177823
Rps6ka3	non-specific serine/threonine protein kinase;Ribosomal protein S6 kinase alpha-3	Phospho (STY)	S	341	TAKTPKDSPGIPPSA		-0.188445	0.0180123
Khdrbs1	KH domain-containing, RNA-binding, signal transduction-associated protein 1	Phospho (STY)	S	58	PRGGARASPATQPPP		0.185093	0.0180681
Rgl3	Ral guanine nucleotide dissociation stimulator-like 3	Phospho (STY)	S	572	PPGSPPASPGPQSPS		-0.242986	0.0180727
Arid5b	AT-rich interactive domain-containing protein 5B	Phospho (STY)	S	1002	PILHRKMSPQNIGAA		-0.388107	0.0182081
Bcl9l	B-cell CLL/lymphoma 9-like protein	Phospho (STY)	S	21	RRREAPGSPPLSPRG		0.420158	0.0185169
Nmd3	60S ribosomal export protein NMD3	Phospho (STY)	T	470	TIPVESDTDDEGAPR		-0.331489	0.0185237
Dpysl3	Dihydropyrimidinase-like 3	Phospho (STY)	S	631	KGGTPAGSTRGSPTR		-0.373667	0.0185333
Chd8	Chromodomain-helicase-DNA-binding protein 8	Phospho (STY)	S	2040	VARSRLTSQDYEVRV		-0.794534	0.0187876
Phka2	Phosphorylase b kinase regulatory subunit;Phosphorylase b kinase regulatory subunit alpha, liver isoform	Phospho (STY)	S	735	KSLNLVDSPQPLLKT		-0.733099	0.0188087
Gbf1	Golgi-specific brefeldin A-resistance factor 1	Phospho (STY)	S	1786	PSSSSPGSPMASSPS		-0.518508	0.0189939
Irs2	Insulin receptor substrate 2	Phospho (STY)	T	524	TPESIAETPPARDGS		-0.567304	0.019233
Dock7	Dedicator of cytokinesis 7;Dedicator of cytokinesis 7;Dedicator of cytokinesis 7;Dedicator of cytokinesis 7;Dedicator of cytokinesis protein 7	Phospho (STY)	S	452	RSLERTTSGDDACNL		-1.00371	0.0194449
Pdcd4	Programmed cell death protein 4	Phospho (STY)	S	457	RGRKRFVSEGDGGRL		-0.601235	0.0194496
Bmp2k	BMP-2-inducible protein kinase	Phospho (STY)	S	908	PLPARPRSVDIFGST		-0.612058	0.0194826
Limch1	LIM and calponin homology domains 1;LIM and calponin homology domains 1;LIM and calponin homology domains 1;LIM and calponin homology domains 1;LIM and calponin homology domains-containing protein 1	Phospho (STY)	S	1015	FKVDGKVSMNGEMAP		0.76323	0.0195605
Mtmr6	Myotubularin-related protein 6	Phospho (STY)	S	557	LHAVHPESPALKTSL		-4.76347	0.0197258
Zbtb20	Zinc finger and BTB domain-containing protein 20	Phospho (STY)	T	690	LHSASNGTPPAGTPP		-0.816902	0.0198643
Palm	Paralemmin-1	Phospho (STY)	T	145	AQQTPLGTPKENRTS		0.561593	0.020078
Asap1	ArfGAP with SH3 domain, ankyrin repeat and PH domain1;ArfGAP with SH3 domain, ankyrin repeat and PH domain1;Arf-GAP with SH3 domain, ANK repeat and PH domain-containing protein 1	Phospho (STY)	S	753	ERSPRPQSFCHSSSI		-1.41889	0.0202244
Ahdc1	Transcription factor Gibbin	Phospho (STY)	T	1502	HLASPPATPKADKEP		-0.515565	0.0202429
Pxn	Paxillin	Phospho (STY)	S	83	YAHQQPPSPLPVYSS		-0.461005	0.0203114
Eps15l1	Epidermal growth factor receptor substrate 15-like 1	Phospho (STY)	S	255	LNSTGSLSPKHSVKQ		1.11485	0.020336
Tent4b	Terminal nucleotidyltransferase 4B	Phospho (STY)	S	95	RRASAGPSASPVPSA		-1.46563	0.0203922
Lrba	LPS-responsive beige-like anchor;LPS-responsive beige-like anchor;LPS-responsive beige-like anchor (Fragment);LPS-responsive beige-like anchor	Phospho (STY)	S	1245	ITKLDVSSVASDTER		0.915929	0.020419
Irs2	Insulin receptor substrate 2	Phospho (STY)	T	517	FSSHRSNTPESIAET		-0.409891	0.0205123
Virma	Protein virilizer homolog;Vir like m6A methyltransferase associated	Phospho (STY)	S	133	GSVDRVISHDRDSPP		-2.00064	0.0205674
Iws1	IWS1, SUPT6 interacting protein;Protein IWS1 homolog	Phospho (STY)	S	666	MPQRRRLSSTGGQTP		-0.990635	0.0206711
Nfam1	NFAT activation molecule 1	Phospho (STY)	T	244	VFSQSPATKEKLNRF		0.564426	0.0207603
Numa1	Nuclear mitotic apparatus protein 1	Phospho (STY)	S	1974	QQRKRVSSETHQGPG		-1.13522	0.0210637
Afg2a	vesicle-fusing ATPase;Spermatogenesis associated 5;ATPase family gene 2 protein homolog A	Phospho (STY)	S	243	LDLKEPQSPSSQSTP		-0.467087	0.0210832
Rgl3	Ral guanine nucleotide dissociation stimulator-like 3	Phospho (STY)	S	568	REPPPPGSPPASPGP		-0.227557	0.0211859
Mylk	Myosin light chain kinase, smooth muscle;Myosin light chain kinase, smooth muscle	Phospho (STY)	S	1791	RAIGRLSSMAMISGL		-0.436708	0.0212299
Mtdh	Protein LYRIC	Phospho (STY)	S	491	ACSLKTMSTSDPAEV		-0.367437	0.0212793
Nfia	Nuclear factor 1	Phospho (STY)	S	287	SVEDEMDSPGEEPFY		0.431717	0.0212964
Ncoa5	Nuclear receptor coactivator 5	Phospho (STY)	S	378	KERLLRSSADSLPGE		-1.33866	0.0213375
Gys2	Glycogen [starch] synthase, liver	Phospho (STY)	S	627	KFHLEPTSPPTTDGF		-0.476494	0.0215096
Zfyve16	Zinc finger FYVE domain-containing protein 16	Phospho (STY)	S	884	SSGSKRCSDDFSPVL		-0.357956	0.0215786
Slc35e1	Solute carrier family 35 member E1	Phospho (STY)	S	363	SSREHLRSPVEKPHN		-1.11147	0.0216578
Pcnx3	Pecanex-like protein 3	Phospho (STY)	S	402	RPPMRGHSPPGRTPR		0.985232	0.0220375
Tnfaip3	Tumor necrosis factor alpha-induced protein 3	Phospho (STY)	S	571	CHRTGNVSPSGCLSQ		0.602503	0.0220383
Plekha5	Pleckstrin homology domain containing, family A member 5	Phospho (STY)	T	608	RSMPAGLTLQAVSPQ		-0.64496	0.0222318
Snta1	Syntrophin, acidic 1;Alpha-1-syntrophin	Phospho (STY)	S	194	SPLQRQPSSPGPQPR		-0.481325	0.0223258
Sash1	SAM and SH3 domain containing 1	Phospho (STY)	S	1020	VSPSDCPSPREPRPS		-0.847678	0.022348
Arhgef12	Rho guanine nucleotide exchange factor 12	Phospho (STY)	S	1176	LSVAGLQSPDRVLGL		-0.411448	0.0225592
Mast3	non-specific serine/threonine protein kinase;Microtubule-associated serine/threonine-protein kinase 3	Phospho (STY)	S	163	RPRSRSLSPGRTSGT		0.577165	0.0226705
Errfi1	ERBB receptor feedback inhibitor 1	Phospho (STY)	S	460	KHLSYVVSP______		-0.942699	0.0226772
Larp1	La-related protein 1;La ribonucleoprotein 1, translational regulator	Phospho (STY)	T	762	RNARTPRTPRTPQLK		-0.702043	0.0227448
Twf1	Twinfilin-1	Phospho (STY)	S	143	KYLLSQSSPAPLTAA		-0.706519	0.0227788
Braf	non-specific serine/threonine protein kinase (Fragment);Serine/threonine-protein kinase B-raf	Phospho (STY)	T	737	YACASPKTPIQAGGY		-0.725291	0.0229076
Serbp1	SERPINE1 mRNA-binding protein 1	Phospho (STY)	S	243	KYIQKQISYNCSDLD		-0.470898	0.0231196
Dst	Dystonin	Phospho (STY)	S	7349	SRRGSDASDFDISEI		-0.189388	0.0232074
Dlg1	Discs large MAGUK scaffold protein 1;Disks large homolog 1	Phospho (STY)	S	138	GPELVHVSEKNLSEI		0.43396	0.0232207
Inpp5f	Phosphatidylinositide phosphatase SAC2	Phospho (STY)	S	946	KKSPSADSIHTRTGF		-0.346239	0.0232731
Pkp4	Plakophilin 4;Plakophilin-4	Phospho (STY)	S	446	TALYRTGSVGIGNLQ		-0.438421	0.0233205
Osbpl8	Oxysterol-binding protein-related protein 8	Phospho (STY)	S	342	NDPEHDESDNEVLGK		-0.357979	0.0233511
Tbc1d5	TBC1 domain family, member 5;TBC1 domain family member 5	Phospho (STY)	S	590	SSSPSIESLPGGREF		-0.3092	0.023422
Dmxl2	Dmx-like 2	Phospho (STY)	S	2637	FTKKRKQSESVEEHV		-0.533151	0.0236718
Myct1	Myc target protein 1	Phospho (STY)	S	101	LTFQRQASMELVNSF		3.02823	0.0237443
Ap3d1	AP-3 complex subunit delta-1	Phospho (STY)	T	758	RRHSSLPTESDEDIA		1.75721	0.0238597
Pik3c2a	Phosphatidylinositol-4-phosphate 3-kinase catalytic subunit type 2 alpha;Phosphatidylinositol 4-phosphate 3-kinase C2 domain-containing subunit alpha	Phospho (STY)	S	261	SVCNLQISPKSEDIN		-0.394963	0.0238819
Mknk2	MAP kinase-interacting serine/threonine-protein kinase 2	Phospho (STY)	S	220	CEHPNQVSPVKICDF		-0.507366	0.0238824
Taf15	TAF15 RNA polymerase II, TATA box binding protein (TBP)-associated factor	Phospho (STY)	S	373	MNFARRNSCNQCNEP		-0.73341	0.0238838
Map1b	Microtubule-associated protein 1B	Phospho (STY)	S	1260	SLSPSPPSPIEKTPL		-0.602216	0.023887
Ap3d1	AP-3 complex subunit delta-1	Phospho (STY)	S	755	KGKRRHSSLPTESDE		-0.712707	0.023902
Atp8b1	Phospholipid-transporting ATPase IC	Phospho (STY)	S	1207	RGVSSRRSAYAFSHQ		-0.314526	0.024062
Arhgap24	Rho GTPase activating protein 24;Rho GTPase activating protein 24;Rho GTPase-activating protein 24	Phospho (STY)	S	324	HKLDISRSPPLMVKK		0.253096	0.0241081
Ndel1	Nuclear distribution protein nudE-like 1	Phospho (STY)	T	219	ASLSLPATPVGKGTE		-0.541336	0.0245371
Pak4	Serine/threonine-protein kinase PAK 4	Phospho (STY)	S	104	SNSLRRESPPPPARA		-0.232705	0.024747
Farp2	FERM, ARHGEF and pleckstrin domain-containing protein 2	Phospho (STY)	S	375	RHSKTRTSLHALTVD		-1.2172	0.024755
Irf3	Interferon regulatory factor 3	Phospho (STY)	S	171	DPSQQLPSPNVNNFL		-0.558557	0.024882
Usp9x	Probable ubiquitin carboxyl-terminal hydrolase FAF-X;ubiquitinyl hydrolase 1	Phospho (STY)	S	1600	SDVDDDMSGDEKQDN		-0.399669	0.0249493
Fgd6	FYVE, RhoGEF and PH domain-containing protein 6	Phospho (STY)	S	670	SKPTKAHSAENCSLE		-1.00789	0.0250015
Prpf6	Pre-mRNA-processing factor 6	Phospho (STY)	T	266	SDSVSGQTVVDPKGY		-0.243375	0.0251291
Trp53bp1;Tp53bp1	Transformation related protein 53 binding protein 1;TP53-binding protein 1	Phospho (STY)	S	654	PEEGFSGSEVEEVPE		0.59625	0.0251654
Supt6h	Transcription elongation factor SPT6	Phospho (STY)	T	1523	QDPVPGITPSSSNRT		-0.411507	0.0252137
Borcs6	BLOC-1-related complex subunit 6	Phospho (STY)	S	173	SRLQDSRSLDGLSGA		0.534139	0.0252204
Nhsl1	NHS-like 1;NHS-like protein 1	Phospho (STY)	S	1512	GLMPRSLSFSGPRYS		-0.549625	0.0252389
Mtm1	Phosphatidylinositol-3,5-bisphosphate 3-phosphatase;X-linked myotubular myopathy gene 1;Myotubularin	Phospho (STY)	S	18	SHSLENESIKKVSQD		-0.761304	0.0253185
Asl	Argininosuccinate lyase	Phospho (STY)	T	90	PNDEDIHTANERRLK		-0.859817	0.025319
Arhgap17	Rho GTPase activating protein 17;Rho GTPase-activating protein 17	Phospho (STY)	T	759	ETTQLHGTLPRPRPV		-0.574291	0.0254364
Leo1	RNA polymerase-associated protein LEO1	Phospho (STY)	S	206	DDDRQQLSEEEKGNS		0.259606	0.0255939
Tpr	Nucleoprotein TPR	Phospho (STY)	S	2223	GFAEAIHSPQVAGVP		-0.385887	0.025617
Ugp2	UTP--glucose-1-phosphate uridylyltransferase	Phospho (STY)	T	119	KLNGGLGTSMGCKGP		-0.994044	0.0259661
Sf3b2	Splicing factor 3b, subunit 2	Phospho (STY)	S	418	HKDSDDDSSDDEQEK		0.465959	0.0259708
Coq9	Ubiquinone biosynthesis protein (Fragment);Ubiquinone biosynthesis protein COQ9, mitochondrial	Phospho (STY)	S	81	PPRYTDQSGEEEEDY		0.283893	0.0260196
Ak2	Adenylate kinase 2, mitochondrial	Phospho (STY)	S	58	RAMVASGSELGKKLK		0.737688	0.0260538
Spp1	Secreted phosphoprotein 1;Osteopontin	Phospho (STY)	S	63	APQNAVSSEEKDDFK		0.362469	0.0261662
Lad1	Ladinin-1	Phospho (STY)	S	62	RSVERLPSVEEAEVS		-0.98882	0.0262584
Plin5	Perilipin-5	Phospho (STY)	S	163	GELRRSMSQAMDMVL		0.72046	0.0263704
Sord	Sorbitol dehydrogenase	Phospho (STY)	S	169	IYACRRGSVSLGNKV		-0.185742	0.0264725
Prkd2	Serine/threonine-protein kinase D2	Phospho (STY)	S	198	ARKRRLSSTSLASGH		1.06167	0.0265009
Oxr1	Oxidation resistance 1	Phospho (STY)	S	62	LRPPSPASPEGPDTG		-0.345568	0.0265144
Tns1	Tensin 1;Tensin 1;Tensin-1	Phospho (STY)	S	636	YRAQQLRSHPGGGPT		-0.828081	0.0265774
Ints6	Integrator complex subunit 6	Phospho (STY)	S	800	KKLMHCRSHEEVNTE		-0.45947	0.0266056
Parp9	Protein mono-ADP-ribosyltransferase PARP9	Phospho (STY)	S	42	PQRRRGHSEGDYPPL		-0.667128	0.026697
Rps6ka3	non-specific serine/threonine protein kinase;Ribosomal protein S6 kinase alpha-3	Phospho (STY)	T	337	DPEFTAKTPKDSPGI		-0.194452	0.0267562
Ppfia1	Ppfia1 protein	Phospho (STY)	S	692	ESRVGSGSLDNLGRF		0.365772	0.0271603
Farp2	FERM, ARHGEF and pleckstrin domain-containing protein 2	Phospho (STY)	S	1058	REKEACPSPCLDKNL		-0.332767	0.0273143
Fxyd1	FXYD domain-containing ion transport regulator 1;Phospholemman	Phospho (STY)	S	58	EEGTFRSSIRRLSSR		-0.871686	0.0276566
Irf2bpl	Probable E3 ubiquitin-protein ligase IRF2BPL	Phospho (STY)	S	638	SARRNSSSPVSPASV		0.249198	0.0277036
Brwd1	Bromodomain and WD repeat-containing protein 1	Phospho (STY)	S	697	RGSFRRLSLDIQSPP		-0.72466	0.0277242
Epb41	Erythrocyte membrane protein band 4.1 (Fragment)	Phospho (STY)	S	225	QSGSFLDSPVGNQFP		-0.907597	0.0277908
Srrm2	Serine/arginine repetitive matrix protein 2	Phospho (STY)	S	2224	AAAMNLASPRTAVAP		-0.521529	0.0278298
Clasp1	CLIP associating protein 1	Phospho (STY)	S	665	TRRQSSGSTTNVAST		-0.367001	0.0279072
Irs2	Insulin receptor substrate 2	Phospho (STY)	S	303	EFRPRSKSQSSGSSA		-0.872884	0.0279202
Trip12	E3 ubiquitin-protein ligase;E3 ubiquitin-protein ligase TRIP12	Phospho (STY)	S	1322	EDSDDDGSDEEIDES		-0.431124	0.0279642
Slc39a7	Zinc transporter SLC39A7	Phospho (STY)	S	312	DGPVKPQSPEEEKAG		-1.18447	0.0279661
Rps3	Small ribosomal subunit protein uS3	Phospho (STY)	T	242	AMPQPVPTA______		-0.455899	0.0280355
Pdcd4	Programmed cell death protein 4	Phospho (STY)	S	76	RDSGRGDSVSDNGSE		-0.88939	0.0280526
Farp1	FERM, ARHGEF and pleckstrin domain-containing protein 1	Phospho (STY)	S	892	ATAADQESEDDLSAS		-0.582465	0.0281897
Fnbp1	Formin binding protein 1;Formin-binding protein 1	Phospho (STY)	S	296	QPMKRTVSDNSLSSS		0.341112	0.0283116
Tapt1	Transmembrane anterior posterior transformation protein 1	Phospho (STY)	S	520	PLLVTSNSDQFLTTP		0.573443	0.0283699
Hspa4	Heat shock 70 kDa protein 4	Phospho (STY)	T	540	EQQQQPQTPAENKAE		-0.550298	0.0284207
Prkag2	5'-AMP-activated protein kinase subunit gamma-2	Phospho (STY)	S	117	YQESPPRSPRRMSFS		-0.27693	0.0284467
Ocln	Occludin	Phospho (STY)	S	311	QDMPPPPSDYAERVD		-0.578083	0.0285298
Sipa1l1	Signal-induced proliferation-associated 1-like protein 1	Phospho (STY)	S	1127	RPLERRLSPGSDIYV		-0.845124	0.0286286
Larp1	La-related protein 1;La ribonucleoprotein 1, translational regulator	Phospho (STY)	T	765	RTPRTPRTPQLKDSS		-0.634724	0.0286744
Slirp	SRA stem-loop-interacting RNA-binding protein, mitochondrial	Phospho (STY)	S	105	ALHGAQTSDEERFLR		0.921182	0.0286816
Srrm2	Serine/arginine repetitive matrix protein 2	Phospho (STY)	S	1068	GSLSRSSSPVTELTA		-0.912455	0.0289521
Cpeb4	Cytoplasmic polyadenylation element binding protein 4;Cytoplasmic polyadenylation element-binding protein 4	Phospho (STY)	S	252	QHQQQRRSPASPHPP		0.887345	0.0290501
Pitpnm2	Membrane-associated phosphatidylinositol transfer protein 2	Phospho (STY)	S	866	LLALPPPSPTTQGPR		-0.405492	0.0290571
Arhgap17	Rho GTPase activating protein 17;Rho GTPase-activating protein 17	Phospho (STY)	S	625	PHSAAGPSPHTLRRA		-1.23146	0.029253
Gab1	Growth factor receptor bound protein 2-associated protein 1;GRB2-associated-binding protein 1	Phospho (STY)	T	73	QQVDAGLTFNKKEFE		3.54035	0.0294789
Afdn	Afadin, adherens junction formation factor;Afadin, adherens junction formation factor;Afadin	Phospho (STY)	S	1780	KERQRLFSQGQDVSD		-0.496492	0.0295514
Dennd5b	DENN domain-containing protein 5B	Phospho (STY)	S	833	LGPERRKSDSGVMLP		-0.802515	0.0296311
Cxadr	Coxsackievirus and adenovirus receptor homolog	Phospho (STY)	S	359	PVMIPAQSKDGSIV_		-0.335107	0.0297849
	Uncharacterized protein C1orf21 homolog	Phospho (STY)	S	95	ANMHISESQQEFFRM		-0.812629	0.02979
Hbs1l	Hbs1-like (S. cerevisiae)	Phospho (STY)	S	349	NNIVKTNSLPFSQRE		-0.413888	0.0300445
Srrm2	Serine/arginine repetitive matrix protein 2	Phospho (STY)	S	1077	VTELTARSPVKQDKS		-0.9245	0.0300706
Rgl3	Ral guanine nucleotide dissociation stimulator-like 3	Phospho (STY)	S	553	TSSVSPGSPPSSPRN		0.799665	0.0301257
Tns2	Tensin 2;Tensin-2	Phospho (STY)	S	1079	PGSGQQPSPPARSTN		-0.165797	0.0301773
Sf3b1	Splicing factor 3b, subunit 1;Splicing factor 3B subunit 1	Phospho (STY)	T	278	GDTPGHATPGHGGAT		-0.997212	0.0302718
Ptprd	protein-tyrosine-phosphatase	Phospho (STY)	S	893	ESESRKSSLPNSKEV		-1.02756	0.0303231
Ppp1r3g	Protein phosphatase 1 regulatory subunit 3G	Phospho (STY)	S	81	RSRARSFSLPADPIL		-0.495342	0.0303963
Mideas	Mitotic deacetylase associated SANT domain protein	Phospho (STY)	T	647	SFEPPPYTPPPILSP		-0.338219	0.0303995
Abcc3	ABC-type glutathione-S-conjugate transporter;ATP-binding cassette sub-family C member 3	Phospho (STY)	S	902	KQFMREMSSLSSEGE		-0.328756	0.0304929
Pah	Phenylalanine-4-hydroxylase	Phospho (STY)	S	16	GVLSRKLSDFGQETS		-0.603931	0.0306329
Herpud2	Homocysteine-responsive endoplasmic reticulum-resident ubiquitin-like domain member 2 protein	Phospho (STY)	S	90	HLVCASRSPPSSPKS		0.479868	0.0308
Sec16a	Protein transport protein Sec16A	Phospho (STY)	S	1384	SLPSRRSSLSSHSHQ		-0.489174	0.0308233
Cttn	Src substrate cortactin	Phospho (STY)	T	401	QARAKKQTPPASPSP		0.33015	0.0308765
Kif13b	Kinesin family member 13B	Phospho (STY)	S	658	CRGVDRLSFHSPSAQ		-0.519768	0.0309432
Abr	Active breakpoint cluster region-related protein	Phospho (STY)	S	284	WRHHRRRSRDLEQLE		0.531958	0.0309692
Mavs	Mitochondrial antiviral-signaling protein	Phospho (STY)	S	157	PESPVENSEQLLQTN		-0.447734	0.0310755
Slco2b1	Solute carrier organic anion transporter family member;Solute carrier organic anion transporter family member 2B1	Phospho (STY)	S	37	VSVEPQDSHQDAQPR		-0.50823	0.0310953
Lrrfip2	Leucine rich repeat (in FLII) interacting protein 2	Phospho (STY)	S	91	TTPLSGNSSRRGSGD		0.281579	0.0310967
Kiaa1522	Uncharacterized protein KIAA1522	Phospho (STY)	S	340	GRFSSASSPRPRSRN		0.511253	0.0311694
Trim33	RING-type E3 ubiquitin transferase;RING-type E3 ubiquitin transferase;E3 ubiquitin-protein ligase TRIM33	Phospho (STY)	S	1115	PRRKRLKSDERPVHI		-1.11273	0.0313658
Gramd2b	GRAM domain-containing protein 2B	Phospho (STY)	S	62	SKSPTAQSPTSSVEA		-0.606569	0.0313935
Akap8	A-kinase anchor protein 8	Phospho (STY)	S	453	QELLEKESPKPKPDP		-0.881845	0.0315396
Phkb	Phosphorylase b kinase regulatory subunit beta	Phospho (STY)	S	715	ITEWKNKSTHEILQK		0.380964	0.0315749
Slc26a1	Sulfate anion transporter 1	Phospho (STY)	S	9	VFTGEQISQRAWCDR		-0.426452	0.0316641
Iqgap2	Ras GTPase-activating-like protein IQGAP2	Phospho (STY)	S	16	LQRPRYGSIVDDERL		-0.429684	0.0316706
Numa1	Nuclear mitotic apparatus protein 1	Phospho (STY)	S	1835	ANLRATSSTQSLARL		0.368482	0.031755
Ark2n	RIKEN cDNA 8030462N17 gene	Phospho (STY)	S	67	MELRRDSSESQLAST		0.33481	0.0318285
Rhbdf2	Inactive rhomboid protein 2	Phospho (STY)	S	298	PHSASPVSPDGVHIP		-0.484322	0.0318522
Kiaa1522	Uncharacterized protein KIAA1522	Phospho (STY)	S	445	PPPRRTYSLHQRGSA		-0.529639	0.0319729
Fas	Tumor necrosis factor receptor superfamily member 6	Phospho (STY)	T	193	SRTSSRETIPMNASN		0.331277	0.0321961
Prr12	Proline-rich protein 12	Phospho (STY)	Y	386	PIIQSPGYKTSKGGY		-0.494431	0.032256
Irs2	Insulin receptor substrate 2	Phospho (STY)	S	556	GRPYRRVSGDGAQDL		-0.804206	0.0323151
Hdgf	Heparin binding growth factor (Fragment);Hepatoma-derived growth factor	Phospho (STY)	S	133	AGDVLEDSPKRPKES		-1.40985	0.0323321
Dcaf6	DDB1- and CUL4-associated factor 6	Phospho (STY)	S	336	RERDGEQSPNVSLMQ		-0.310714	0.0323576
Gigyf1	GRB10-interacting GYF protein 1	Phospho (STY)	S	28	SVASPPPSPAMPKYK		-0.514146	0.0324086
Pfkl	ATP-dependent 6-phosphofructokinase, liver type	Phospho (STY)	S	775	HVTRRTLSIDKGF__		-0.570585	0.0324433
Cbfb	Core-binding factor subunit beta	Phospho (STY)	S	173	ARRQQDPSPGSNLGG		0.71262	0.0324893
Asap2	ArfGAP with SH3 domain, ankyrin repeat and PH domain 2	Phospho (STY)	T	420	NNIVQELTKEIISEV		-0.693597	0.0325024
Aff1	AF4/FMR2 family, member 1;AF4/FMR2 family, member 1	Phospho (STY)	S	575	GKRGCPKSPAQQEPP		-0.375025	0.0326318
Bcl6	B-cell lymphoma 6 protein homolog	Phospho (STY)	S	334	KGLVSPQSPQKSDCQ		0.596754	0.03271
Egfr	Epidermal growth factor receptor	Phospho (STY)	Y	1172	MSLDNPDYQQDFFPK		-1.17635	0.032739
Mark3	non-specific serine/threonine protein kinase;MAP/microtubule affinity-regulating kinase 3	Phospho (STY)	S	593	DERTPVASTHSISSA		-0.266137	0.03288
Pom121	Nuclear envelope pore membrane protein POM 121	Phospho (STY)	S	159	GRRPPARSPPPASAV		-0.444907	0.032881
Sphk2	Sphingosine kinase 2	Phospho (STY)	S	364	HSLPRAKSELVLAPA		-0.383955	0.0329049
Abcc3	ABC-type glutathione-S-conjugate transporter;ATP-binding cassette sub-family C member 3	Phospho (STY)	S	905	MREMSSLSSEGEVQN		-0.325109	0.0329323
Tab3	TGF-beta-activated kinase 1 and MAP3K7-binding protein 3	Phospho (STY)	S	510	HKYQRSSSSGSDDYA		-0.308122	0.0329896
Otud4	ubiquitinyl hydrolase 1;OTU domain-containing protein 4	Phospho (STY)	S	414	KNLSRMPSQITRKPD		-0.439721	0.0330107
Ppan	Suppressor of SWI4 1 homolog	Phospho (STY)	S	362	RARADGDSDAEDPGA		0.476391	0.0330973
Prrc2a	Proline-rich coiled-coil 2A;Protein PRRC2A	Phospho (STY)	S	308	EGHKDSQSAAAEEPE		0.324853	0.0331241
Rbm33	RNA binding motif protein 33;RNA-binding protein 33	Phospho (STY)	S	992	TVMHRANSGGGGDGP		-0.670593	0.0332045
Nipbl	Nipped-B-like protein	Phospho (STY)	S	280	RSPQPVCSPAGSDGT		0.304175	0.0332369
Zfp652;Znf652	Zinc finger protein 652	Phospho (STY)	S	196	RRTRRAASAAAATTS		-0.913127	0.0332615
Myh11	Myosin, heavy polypeptide 11, smooth muscle;Myosin, heavy polypeptide 11, smooth muscle	Phospho (STY)	S	8	MAQKGQLSDDEKFLF		-0.52743	0.0335746
Anks1;Anks1a;Anks1	Ankyrin repeat and SAM domain containing 1;Ankyrin repeat and SAM domain-containing protein 1A;Ankyrin repeat and SAM domain containing 1	Phospho (STY)	S	642	TMGSRSESLSNCSIG		0.214433	0.0336311
Mtss1	MTSS I-BAR domain containing 1;Protein MTSS 1	Phospho (STY)	S	322	PVRLSSVSSHDSGFI		-0.402453	0.033709
Akt1s1	AKT1 substrate 1 (proline-rich);AKT1 substrate 1 (proline-rich);Proline-rich AKT1 substrate 1	Phospho (STY)	S	284	EENGPPSSPDLDRIA		-2.70171	0.033863
Fxyd1	FXYD domain-containing ion transport regulator 1;Phospholemman	Phospho (STY)	T	54	EPDEEEGTFRSSIRR		-1.13506	0.0338806
Smarcc1	SWI/SNF complex subunit SMARCC1;SWI/SNF related, matrix associated, actin dependent regulator of chromatin, subfamily c, member 1	Phospho (STY)	S	821	NTEKEQDSDVSEDVK		-0.660745	0.0339492
Cobll1	Cordon-bleu protein-like 1	Phospho (STY)	S	396	STSIGTSSLKRTKRK		-0.541238	0.0340457
Ahnak	AHNAK nucleoprotein (desmoyokin)	Phospho (STY)	S	5504	GKGGVTGSPEASISG		0.273816	0.0340891
Mink1	Misshapen-like kinase 1	Phospho (STY)	S	729	GHLPQAGSLERNRNR		-0.463419	0.0341669
Mast3	non-specific serine/threonine protein kinase;Microtubule-associated serine/threonine-protein kinase 3	Phospho (STY)	S	1273	QEAVQEVSFDEEPGP		-0.352847	0.0342245
Sipa1l1	Signal-induced proliferation-associated 1-like protein 1	Phospho (STY)	S	288	PLKRRSKSETGDSSI		-0.345541	0.0342429
Cdc42bpb	Serine/threonine-protein kinase MRCK beta	Phospho (STY)	S	474	TVQSLHGSTRALGNS		-0.673355	0.0342526
Slc9a6	Sodium/hydrogen exchanger 6;Sodium/hydrogen exchanger	Phospho (STY)	S	687	LVLPMDDSEPALNSL		0.401387	0.0343763
Acin1	Apoptotic chromatin condensation inducer in the nucleus	Phospho (STY)	S	468	GAREPLASPHPAQLL		-0.33311	0.0343931
Sult1a1	Sulfotransferase 1A1	Phospho (STY)	T	256	YPFMRKGTIGDWKNT		-0.792322	0.0343976
Dennd4c	DENN domain-containing protein 4C	Phospho (STY)	S	1274	HPLERSSSLPSDRGP		-0.417471	0.0344714
Srrm2	Serine/arginine repetitive matrix protein 2	Phospho (STY)	T	2362	LDRARSRTPPSAPSQ		-0.707584	0.0346113
Rida	2-iminobutanoate/2-iminopropanoate deaminase	Phospho (STY)	S	43	QVGLDPSSGQLVPGG		0.248733	0.034729
Gphn	Gephyrin	Phospho (STY)	S	147	LIINLPGSKKGSQEC		-2.74991	0.0347396
Afdn	Afadin, adherens junction formation factor;Afadin, adherens junction formation factor;Afadin	Phospho (STY)	S	409	KLYRLQLSVTEVGTE		-0.403697	0.0352487
Gramd1c	GRAM domain containing 1C	Phospho (STY)	S	79	RKSPSLASEKRISRA		-0.735615	0.0353187
Amacr	Alpha-methylacyl-CoA racemase	Phospho (STY)	S	323	TDGEQLPSPRPAPLL		-0.264137	0.0353902
Vti1b	Vesicle transport through interaction with t-SNAREs 1B (Fragment);Vesicle transport through interaction with t-SNAREs homolog 1B;Vesicle transport through interaction with t-SNAREs 1B	Phospho (STY)	T	78	RALLLQGTESLNRAT		-0.298681	0.0355304
Setd3	Actin-histidine N-methyltransferase	Phospho (STY)	S	571	RSENESLSPEESENV		0.40823	0.0356199
Ppp1r14a	Protein phosphatase 1 regulatory subunit 14A	Phospho (STY)	S	26	RARGPGGSPSGLQKR		0.222489	0.0358451
H2-D1	Histocompatibility 2, D region locus 1;H-2 class I histocompatibility antigen, D-B alpha chain	Phospho (STY)	S	361	GSQSSEMSLRDCKGD		0.31749	0.0359087
Tecr	Trans-2,3-enoyl-CoA reductase;Gpsn2 protein;Very-long-chain enoyl-CoA reductase	Phospho (STY)	S	43	FTKTQGKSLKDEDVL		0.326761	0.0359289
Bcl9	B-cell CLL/lymphoma 9 protein	Phospho (STY)	S	291	KLIPPVGSPGSSTPL		0.959249	0.0360511
Arfgef1	Brefeldin A-inhibited guanine nucleotide-exchange protein 1	Phospho (STY)	S	1566	LDAISQKSVDIHDSI		-0.326585	0.0360937
Adat1	Adenosine deaminase, tRNA-specific 1;tRNA-specific adenosine deaminase 1	Phospho (STY)	S	191	RNCEDPASPVAKKMR		-0.303969	0.0361757
Aggf1	Angiogenic factor with G patch and FHA domains 1	Phospho (STY)	S	308	SVEYINCSEDEHSGN		1.11868	0.0362569
Erc1	ELKS/RAB6-interacting/CAST family member 1;ELKS/Rab6-interacting/CAST family member 1;ELKS/RAB6-interacting/CAST family member 1;ELKS/RAB6-interacting/CAST family member 1	Phospho (STY)	S	21	SSQSPGRSPRLPRSP		0.331881	0.0362575
Arid5b	AT-rich interactive domain-containing protein 5B	Phospho (STY)	S	544	GLAPLLPSPPLPPEK		-0.701144	0.0365604
Prrc2a	Proline-rich coiled-coil 2A;Protein PRRC2A	Phospho (STY)	S	912	VEELPPKSLEQGDET		0.385715	0.0365731
Tmem238	Transmembrane protein 238	Phospho (STY)	S	154	PQPSSSGSRRVRLQL		-1.45245	0.0366457
Ankrd27	Ankyrin repeat domain-containing protein 27	Phospho (STY)	T	636	EVPAQSPTRSVDSIS		-0.472949	0.0366714
Scap	Sterol regulatory element-binding protein cleavage-activating protein	Phospho (STY)	S	850	SPEEPGDSPPLRRRP		-0.242731	0.0368435
H2-D1	Histocompatibility 2, D region locus 1;H-2 class I histocompatibility antigen, D-B alpha chain	Phospho (STY)	S	361	GSQSSEMSLRDCKGD		-1.47144	0.0369921
Mtmr10	Myotubularin-related protein 10	Phospho (STY)	S	10	SLKPPRPSFRSYLLP		-0.470759	0.0370145
Zzef1	Zinc finger, ZZ-type with EF hand domain 1;Zinc finger, ZZ-type with EF hand domain 1	Phospho (STY)	S	1488	TPAAGDRSPALEIQP		-1.09201	0.037047
Gstm1	Glutathione S-transferase Mu 1	Phospho (STY)	S	27	LLEYTDSSYDEKRYT		0.258722	0.0370511
Larp4b	La-related protein 4B	Phospho (STY)	S	436	RGPGLLESPSIFNFT		-2.5079	0.0370965
Psmf1	Proteasome inhibitor PI31 subunit	Phospho (STY)	S	189	PAWRDPLSPFAVGGD		-0.502045	0.0371661
Fas	Tumor necrosis factor receptor superfamily member 6	Phospho (STY)	S	202	PMNASNLSLSKYIPR		0.669972	0.0373033
Zranb2	Zinc finger, RAN-binding domain containing 2 (Fragment);Zinc finger Ran-binding domain-containing protein 2;Zinc finger Ran-binding domain-containing protein 2	Phospho (STY)	S	82	SKYNLDASEEEDSNK		0.205044	0.0373135
Gm45785;Bet1l	Predicted gene 45785;BET1-like protein	Phospho (STY)	S	37	SKVTRLKSLALDIDR		-0.706349	0.0374194
Golga3	Golgi autoantigen, golgin subfamily a, 3;Golgi autoantigen, golgin subfamily a, 3	Phospho (STY)	S	1439	TKLHNQNSVPRDGLG		-0.71888	0.0374369
Inpp5f	Phosphatidylinositide phosphatase SAC2	Phospho (STY)	S	936	ELGKGLESPLKKSPS		-1.01203	0.0374651
Cps1	Carbamoyl-phosphate synthase [ammonia], mitochondrial	Phospho (STY)	S	794	RIGSSMKSVGEVMAI		-0.400999	0.0375322
Tanc2	Protein TANC2	Phospho (STY)	Y	1458	PAHRDSAYISSSPLG		-1.22369	0.0375339
Prkag2	5'-AMP-activated protein kinase subunit gamma-2	Phospho (STY)	S	65	HSSRKVDSPFSSGSP		-0.392514	0.0375424
Atp7a	P-type Cu(+) transporter;Copper-transporting ATPase 1	Phospho (STY)	S	1468	SDKRSLNSVVTSEPD		-0.487773	0.0376053
Rmdn3	Regulator of microtubule dynamics protein 3	Phospho (STY)	S	193	ERDSDKESGDAEDEV		0.718717	0.0376151
Ehhadh	Peroxisomal bifunctional enzyme	Phospho (STY)	T	543	GPSLPPGTPTRKRGN		-5.73365	0.0376773
Fyb1	FYN-binding protein 1	Phospho (STY)	S	222	NVPVQKGSPVQLGAK		0.775209	0.0377443
Flna	Filamin, alpha;Filamin-A	Phospho (STY)	T	1742	GDQPTVQTPLRSQQL		-0.821016	0.0377604
Gatad2a	GATA zinc finger domain containing 2A;GATA zinc finger domain containing 2A;Transcriptional repressor p66 alpha	Phospho (STY)	S	103	SPDVIVLSDSEQPSS		0.154882	0.0379255
Rgl3	Ral guanine nucleotide dissociation stimulator-like 3	Phospho (STY)	S	577	PASPGPQSPSTKLSL		-0.610244	0.0379638
Ubap2l	Ubiquitin-associated protein 2-like	Phospho (STY)	S	477	SSDNQSSSPQPAQQK		0.693478	0.0380101
Gemin5	Gem nuclear organelle associated protein 5;Gem-associated protein 5	Phospho (STY)	S	757	RLPVKQDSSVGNEDE		-0.429342	0.0380386
Shkbp1	SH3KBP1-binding protein 1	Phospho (STY)	T	163	APVRRSNTMPPNLGN		-0.312076	0.0380537
Wbp1l	WW domain binding protein 1-like	Phospho (STY)	T	245	SPDSEDKTPGRHRRF		1.10034	0.0382655
Pcmtd1	Protein-L-isoaspartate O-methyltransferase domain-containing protein 1	Phospho (STY)	S	302	LIPQPLDSEEDEKME		0.25108	0.0383383
Spacdr;Tsc22d4	Sperm acrosome developmental regulator;TSC22 domain family protein 4	Phospho (STY)	S	30	GSPGASDSPVPPALA		-0.631234	0.0386697
Iqsec1	IQ motif and Sec7 domain 1	Phospho (STY)	S	74	PRLQHSTSVLRKQAE		-0.347692	0.0387386
Sec62	Translocation protein SEC62	Phospho (STY)	S	341	GSGGERHSDTDSDRR		0.671028	0.0387674
Maskbp3	Multiple ankyrin repeats single KH domain binding protein 3 (Fragment)	Phospho (STY)	S	558	ALKGEIPSPQLTRPK		0.748199	0.0387692
Srrm2	Serine/arginine repetitive matrix protein 2	Phospho (STY)	S	2335	LSGANLTSPRVPLSA		-0.267276	0.0387859
Tnfaip8l3	Tumor necrosis factor alpha-induced protein 8-like protein 3	Phospho (STY)	S	9	DSDSGEQSEGEPGTA		0.551726	0.0389324
Timm8a1	Mitochondrial import inner membrane translocase subunit Tim8 A	Phospho (STY)	S	96	PVFSESLSD______		0.38985	0.0389519
Kif13b	Kinesin family member 13B	Phospho (STY)	S	1378	KGKLSRRSISSPSMN		-0.543158	0.0391368
Slc29a1	Solute carrier family 29 (nucleoside transporters), member 1;Equilibrative nucleoside transporter 1	Phospho (STY)	S	266	PKGRREESGVPGPNS		-0.565117	0.0391895
Snx1	Sorting nexin-1	Phospho (STY)	T	41	PEAGDSDTEGEDIFT		-0.264316	0.0394003
Cdk12	Cyclin-dependent kinase 12	Phospho (STY)	S	333	YGRRRSSSPFLSKRS		-1.02517	0.0395579
Tnks1bp1	182 kDa tankyrase-1-binding protein	Phospho (STY)	S	911	KNLSRGYSSQDAEEQ		-1.10419	0.0395874
Fermt2	Fermitin family homolog 2	Phospho (STY)	S	339	SENHLNNSDKEVDEV		-0.866481	0.0399892
Dapk1	Death-associated protein kinase 1	Phospho (STY)	S	333	SNMSVARSDDTLDEE		0.533027	0.0401821
Syn1	Synapsin-1	Phospho (STY)	S	553	ARPPASPSPQRQAGA		0.358609	0.0403175
Nfia	Nuclear factor 1	Phospho (STY)	S	287	SVEDEMDSPGEEPFY		-0.444142	0.040591
Vps26b	Vacuolar protein sorting-associated protein 26B	Phospho (STY)	S	304	DIVRKSMSHQAAIAS		-0.473829	0.0406968
Tns3	Tensin 3;Tensin 3;Tensin-3	Phospho (STY)	S	761	VAVQRGISNGPNPPD		-0.431686	0.0407672
Dnm1l	Dynamin 1-like;Dynamin-1-like protein	Phospho (STY)	S	592	PIPIMPASPQKGHAV		-0.346531	0.0407982
Pygl	Glycogen phosphorylase, liver form	Phospho (STY)	S	561	YKVKINPSSMFDVHV		-1.31718	0.0408562
Klhdc7a	Kelch domain-containing protein 7A	Phospho (STY)	S	344	GGASEAASPQPVASP		-0.321238	0.0408643
Lsr	Lipolysis-stimulated lipoprotein receptor	Phospho (STY)	S	448	DDINRPGSTESGRSS		-1.58472	0.0408778
Wnk1	Serine/threonine-protein kinase WNK1	Phospho (STY)	S	2027	DGSGSPHSPPHLCSK		0.338324	0.040879
Tnks1bp1	182 kDa tankyrase-1-binding protein	Phospho (STY)	S	887	WEFGKRASVSTNQDT		-0.320734	0.0409523
Phka2	Phosphorylase b kinase regulatory subunit;Phosphorylase b kinase regulatory subunit alpha, liver isoform	Phospho (STY)	S	979	PIHSSMSSPAISIHE		-1.23118	0.0410901
Slc20a2	Sodium-dependent phosphate transporter 2	Phospho (STY)	S	259	LSRASDESLRKVQEA		-0.293182	0.0410974
Patj	PATJ, crumbs cell polarity complex component;InaD-like protein	Phospho (STY)	S	1215	PPPYRAPSADMEGSE		-0.721432	0.0411795
Rps6	Small ribosomal subunit protein eS6	Phospho (STY)	S	235	IAKRRRLSSLRASTS		-0.775024	0.0413559
Niban1	Protein Niban 1	Phospho (STY)	S	581	LPSESVSSLTDLKTA		0.563417	0.0414591
Osbp	Oxysterol-binding protein 1	Phospho (STY)	S	349	CSGKGDMSDEDDENE		-0.511286	0.0415565
Eps8l2	Epidermal growth factor receptor kinase substrate 8-like protein 2	Phospho (STY)	S	466	VRHSPKHSLSSESQA		-0.359497	0.0415779
Irf2bp2	Interferon regulatory factor 2-binding protein 2	Phospho (STY)	S	226	GTHKRPASVSSAAAE		-0.412987	0.041618
Ndrg2	Protein NDRG2	Phospho (STY)	S	353	SRTLSQSSESGTLPS		-0.295589	0.041785
Rps14	Small ribosomal subunit protein uS11	Phospho (STY)	T	140	TPIPSDSTRRKGGRR		1.21316	0.0419201
Lsr	Lipolysis-stimulated lipoprotein receptor	Phospho (STY)	S	591	NLALSRESLVV____		-0.476746	0.0420324
Rhbdf2	Inactive rhomboid protein 2	Phospho (STY)	S	298	PHSASPVSPDGVHIP		-0.290485	0.042035
Ppfibp2	PTPRF interacting protein, binding protein 2 (liprin beta 2);Liprin-beta-2	Phospho (STY)	S	384	SRAQKKLSCSLEDLR		-0.614857	0.0422073
Eif4enif1	Eukaryotic translation initiation factor 4E transporter	Phospho (STY)	S	373	GLEQAVLSPGQNSGN		-0.68101	0.0423201
Arhgap35	Rho GTPase-activating protein 35	Phospho (STY)	S	589	SDRNQKNSLSDLNID		-0.49714	0.0425294
Rps6	Small ribosomal subunit protein eS6	Phospho (STY)	S	236	AKRRRLSSLRASTSK		-0.788162	0.0425739
Prkag2	5'-AMP-activated protein kinase subunit gamma-2	Phospho (STY)	S	122	PRSPRRMSFSGIFRS		-0.214603	0.0426034
Hdgfl2	Hepatoma-derived growth factor-related protein 2	Phospho (STY)	S	450	VERTRKRSEGLSLER		-0.430177	0.0426486
Srrm1	Serine/arginine repetitive matrix 1	Phospho (STY)	S	761	AASPSPQSVRRVSSS		-0.325292	0.0428104
Ddi2	Protein DDI1 homolog 2	Phospho (STY)	S	128	SPGEMASSPQGLDNP		-0.300821	0.0428518
Th	Tyrosine hydroxylase;Tyrosine 3-monooxygenase	Phospho (STY)	S	40	RFIGRRQSLIEDARK		-0.499425	0.0429112
Krt8	Keratin, type II cytoskeletal 8	Phospho (STY)	S	482	TRDGKLVSESSDVVS		-0.385928	0.0429442
Sik3	Serine/threonine-protein kinase SIK3	Phospho (STY)	S	914	RPLSKQLSADSAEAH		-0.4343	0.0429443
Chd9	Chromodomain-helicase-DNA-binding protein 9	Phospho (STY)	S	549	RNIPRVMSPENFPSA		0.268595	0.0429632
Map1b	Microtubule-associated protein 1B	Phospho (STY)	T	1297	RSVSPGVTQAVVEEH		-0.684614	0.043073
Iws1	IWS1, SUPT6 interacting protein;Protein IWS1 homolog	Phospho (STY)	T	672	LSSTGGQTPRRDLEK		-0.580904	0.0431351
Zzef1	Zinc finger, ZZ-type with EF hand domain 1;Zinc finger, ZZ-type with EF hand domain 1	Phospho (STY)	T	1519	EEPSPPSTPTRRPPF		-0.516608	0.0431482
Tmem63b	Transmembrane protein 63b (Fragment);Transmembrane protein 63b (Fragment);Transmembrane protein 63b (Fragment);Transmembrane protein 63b (Fragment);CSC1-like protein 2	Phospho (STY)	S	111	DRYERLTSVSSSVDF		-0.386221	0.043161
Sec16a	Protein transport protein Sec16A	Phospho (STY)	S	1377	RSLRSTHSLPSRRSS		0.487204	0.0435361
Ddi2	Protein DDI1 homolog 2	Phospho (STY)	S	194	QERIRLFSADPFDLE		-0.524968	0.0435878
Map2	Microtubule-associated protein;Microtubule-associated protein 2;Microtubule-associated protein;Microtubule-associated protein;Microtubule-associated protein	Phospho (STY)	S	1952	PSRSSVASPRRLSNV		-0.71387	0.0436672
Tjp2	Tight junction protein 2;Tight junction protein 2;Tight junction protein ZO-2	Phospho (STY)	T	435	RLSRMGATPTPFKST		-0.491174	0.0436729
Ap3d1	AP-3 complex subunit delta-1	Phospho (STY)	S	755	KGKRRHSSLPTESDE		-0.499207	0.0438946
Gas2l1	GAS2-like protein 1	Phospho (STY)	S	306	TPSPRPGSPVPGSER		-0.537421	0.0439102
Cdk17	Cyclin-dependent kinase 17	Phospho (STY)	S	146	EDLNKRLSLPADIRI		-0.30546	0.0440947
Akap12	A-kinase anchor protein 12	Phospho (STY)	S	613	KKRVRRPSESDKEEE		-0.274065	0.0441375
Sult2a8	Sulfotransferase 2A8	Phospho (STY)	T	248	FIMRKGITGDWKNHF		-0.974066	0.0441832
Tgoln1	Trans-Golgi network integral membrane protein 1	Phospho (STY)	S	117	NETARPLSPVNPKLE		-1.04361	0.0443079
Rps6	Small ribosomal subunit protein eS6	Phospho (STY)	S	240	RLSSLRASTSKSESS		-0.778364	0.0443715
Srgap2	SLIT-ROBO Rho GTPase-activating protein 2	Phospho (STY)	S	916	SLKNRMDSPQIRKTA		0.462069	0.044586
Arhgap42	Rho GTPase-activating protein 42	Phospho (STY)	S	723	SYSGSIQSLTSIGSK		-0.438979	0.0445883
Arhgap17	Rho GTPase activating protein 17;Rho GTPase-activating protein 17	Phospho (STY)	T	736	PTPPQTPTPPSTPPL		0.253344	0.0445956
Nadk	NAD kinase (Fragment);NAD kinase	Phospho (STY)	S	55	SASPALGSTKEFRRT		-0.359364	0.0447688
Akr7a2	Aflatoxin B1 aldehyde reductase member 2	Phospho (STY)	S	40	PPPPRAASGAPLRPA		-0.37944	0.0447821
Clcc1	Chloride channel CLIC-like protein 1	Phospho (STY)	S	438	RFHSGNKSPEVLRAF		-0.444641	0.0449508
Scrib	Protein scribble homolog	Phospho (STY)	S	37	EIYRYSRSLEELLLD		-1.00446	0.0450149
Cobll1	Cordon-bleu protein-like 1	Phospho (STY)	S	770	YGNNVPLSPVDGSNK		-0.480232	0.0450682
Eepd1	Endonuclease/exonuclease/phosphatase family domain-containing protein 1	Phospho (STY)	S	110	KGNSAQHSPSSLRRD		0.886283	0.0450901
2900026A02Rik	RIKEN cDNA 2900026A02 gene	Phospho (STY)	S	1721	PQPKSPKSPFHPGVL		-0.819252	0.0450934
Srrm2	Serine/arginine repetitive matrix protein 2	Phospho (STY)	S	1552	SRHSPRLSRSGSSPE		-0.418887	0.0451198
Hba	Hemoglobin subunit alpha	Phospho (STY)	S	9	VLSGEDKSNIKAAWG		0.54297	0.0451297
Ank2	Ankyrin-2;Ankyrin 2, brain;Ankyrin 2, brain	Phospho (STY)	S	2364	KPQGAIRSPQGLELP		-0.610248	0.0452242
Peak1	Inactive tyrosine-protein kinase PEAK1	Phospho (STY)	S	1206	LDVESYESLERPLHK		0.850265	0.0452571
Itprid2	ITPR interacting domain containing 2;Protein ITPRID2	Phospho (STY)	S	1154	ALTPTAPSRTGSVQT		0.486798	0.0452989
Acaa2	3-ketoacyl-CoA thiolase, mitochondrial	Phospho (STY)	S	62	IVGNVMQSSSDAAYL		2.04308	0.0453417
Sipa1l1	Signal-induced proliferation-associated 1-like protein 1	Phospho (STY)	S	1626	LHGEFSASDSSLTDI		0.696691	0.0454596
Znf318	Zinc finger protein 318	Phospho (STY)	S	81	RGRRGSPSPPRGRRA		0.178444	0.0454989
Abcf1	ATP-binding cassette sub-family F member 1	Phospho (STY)	S	187	KSKGKAKSKPAAADS		0.979575	0.045777
Tra2b	Transformer-2 protein homolog beta	Phospho (STY)	S	264	DQIYRRRSPSPYYSR		0.299727	0.0458565
Tom1	Target of Myb1 membrane trafficking protein;Target of myb1 trafficking protein	Phospho (STY)	S	176	VFNSETPSRQNSVSS		-0.531721	0.0459795
Hsf1	Heat shock factor 1;Heat shock factor 1 (Fragment);Heat shock factor 1;Heat shock factor protein 1;Heat shock factor 1	Phospho (STY)	S	303	RVKQEPPSPPHSPRV		1.44618	0.0460564
Phka2	Phosphorylase b kinase regulatory subunit;Phosphorylase b kinase regulatory subunit alpha, liver isoform	Phospho (STY)	S	735	KSLNLVDSPQPLLKT		-0.425262	0.0461259
Vamp8	Vesicle-associated membrane protein 8	Phospho (STY)	S	18	DRVRNLQSEVEGVKN		-0.529104	0.0462417
Tex2	Testis expressed gene 2;Testis-expressed protein 2	Phospho (STY)	S	733	SGLLPAHSRHSSPSG		0.431485	0.0462939
Usp24	Ubiquitin carboxyl-terminal hydrolase 24;ubiquitinyl hydrolase 1	Phospho (STY)	S	1282	RQTSRQMSLCGTPEK		-0.377939	0.0463517
Wrnip1	ATPase WRNIP1	Phospho (STY)	S	75	GAKRRRLSESSALKQ		-0.389086	0.0464705
Lemd2	LEM domain-containing protein 2	Phospho (STY)	S	150	RASVRGSSEDDEDTR		0.522664	0.0465124
Tbx2	T-box transcription factor TBX2	Phospho (STY)	S	360	EKPGAADSDPEPERT		-0.324633	0.04658
Sntb1	Beta-1-syntrophin	Phospho (STY)	S	225	SPRLGGGSAEPLSSQ		-0.446313	0.0466635
Cdkn2aip	CDKN2A-interacting protein	Phospho (STY)	S	124	KVKKRGISSSNEGVE		-0.582971	0.0466732
Prrc2a	Proline-rich coiled-coil 2A;Protein PRRC2A	Phospho (STY)	S	1032	RTASETRSEGSEYEE		0.95723	0.0469004
Eif4b	Eukaryotic translation initiation factor 4B	Phospho (STY)	S	504	SSDTEQPSPTSGGGK		0.230494	0.046958
Supt20;Supt20;Supt20h	SPT20 SAGA complex component;SPT20 SAGA complex component;Transcription factor SPT20 homolog	Phospho (STY)	S	519	MLSPAALSPASSSQR		-0.510203	0.0472868
Ap3d1	AP-3 complex subunit delta-1	Phospho (STY)	S	760	HSSLPTESDEDIAPA		-0.472908	0.0473096
Ap4e1	AP-4 complex subunit epsilon-1	Phospho (STY)	S	851	SELFRSESLSGPPSA		-0.402818	0.0473957
Mark2	non-specific serine/threonine protein kinase;non-specific serine/threonine protein kinase (Fragment);Serine/threonine-protein kinase MARK2	Phospho (STY)	S	568	RVPVASPSAHNISSS		-0.701884	0.0474143
Usp10	Ubiquitin carboxyl-terminal hydrolase 10	Phospho (STY)	S	208	VMPRTCDSPQNPVDF		0.269679	0.047443
Ahcy	Adenosylhomocysteinase	Phospho (STY)	S	2	______MSDKLPYKV		-0.300152	0.047445
Map3k11	Mitogen-activated protein kinase kinase kinase 11	Phospho (STY)	S	761	GTPGTPRSPPLGLIS		0.207592	0.047535
Tns2	Tensin 2;Tensin-2	Phospho (STY)	Y	448	PAVRWDSYENFNQHH		-0.693419	0.0476279
Fbxo42	F-box only protein 42	Phospho (STY)	S	365	PSGRAPLSPSLNSRP		-0.434079	0.0476643
Ttc7b	Tetratricopeptide repeat protein 7B	Phospho (STY)	S	630	SDSGRGSSLLDRTIA		0.307352	0.0478096
Scg2	Secretogranin-2	Phospho (STY)	S	270	TQEEVRDSKENTEKN		-1.64938	0.0478139
Cic	Protein capicua homolog	Phospho (STY)	T	1657	VAGPLLGTVGKAPAT		-0.900574	0.0478738
Pex1	Peroxisomal ATPase PEX1	Phospho (STY)	S	1182	HPVFRTPSQEGCQDL		-0.258204	0.0479073
Aff4	AF4/FMR2 family member 4	Phospho (STY)	S	217	DPDANWDSPSRGPFS		0.79795	0.0481401
Prrc2a	Proline-rich coiled-coil 2A;Protein PRRC2A	Phospho (STY)	S	1053	QRGSETGSETHESDL		0.396591	0.0482091
Ssr3	Translocon-associated protein subunit gamma	Phospho (STY)	S	105	KEVTRKLSEADNRKM		3.03407	0.0482813
Rbl2	RB transcriptional corepressor like 2;RB transcriptional corepressor like 2;Retinoblastoma-like protein 2	Phospho (STY)	S	936	ESRSHQNSPTELNTD		0.719649	0.0483188
Krt8	Keratin, type II cytoskeletal 8	Phospho (STY)	S	21	TSGPRAFSSRSFTSG		-0.294574	0.0484269
Stim1	Stromal interaction molecule 1	Phospho (STY)	S	512	EPQLGLGSQRDLTHS		-0.289698	0.0484604
Sltm	SAFB-like transcription modulator	Phospho (STY)	S	552	KKRISSKSPGHMVIL		-0.898071	0.0484923
Sec16a	Protein transport protein Sec16A	Phospho (STY)	S	1374	HSARSLRSTHSLPSR		0.985951	0.048505
Ddx3x	ATP-dependent RNA helicase DDX3X	Phospho (STY)	S	82	RGDSRGKSSFFGDRG		-0.781531	0.0485686
Cherp	Calcium homeostasis endoplasmic reticulum protein	Phospho (STY)	S	817	RSRSKSYSPGRRRRS		-0.658077	0.0488403
Nup188	Nucleoporin NUP188	Phospho (STY)	S	1719	FRRGAPSSPAAGVLP		-0.26888	0.0489369
Arhgap42	Rho GTPase-activating protein 42	Phospho (STY)	S	553	IPLPQPQSRSGSRRT		-0.25217	0.0490146
Irf2bpl	Probable E3 ubiquitin-protein ligase IRF2BPL	Phospho (STY)	T	503	APSAPPGTGALPPAA		-0.829992	0.0490199
Morc3	MORC family CW-type zinc finger protein 3	Phospho (STY)	S	563	NAKTRRLSNPPVENS		-0.54713	0.0490696
Amotl2	Angiomotin-like 2;Angiomotin-like protein 2	Phospho (STY)	S	87	GTGSPQASLEIGAPE		0.393809	0.0492924
Abcb11	Bile salt export pump	Phospho (STY)	S	688	ERTFSRGSYQDSLRA		-0.526839	0.0493534
Sec62	Translocation protein SEC62	Phospho (STY)	S	150	KDGEKEDSKKEETPG		-1.44486	0.0494433
Ehhadh	Peroxisomal bifunctional enzyme	Phospho (STY)	S	538	GQGLTGPSLPPGTPT		-0.756302	0.0494437
Ifih1	Interferon-induced helicase C domain-containing protein 1	Phospho (STY)	S	645	KFAVLNDSDKSDDEA		-1.04258	0.0495058
Akt1s1	AKT1 substrate 1 (proline-rich);AKT1 substrate 1 (proline-rich);Proline-rich AKT1 substrate 1	Phospho (STY)	S	274	EKRTEARSSDEENGP		-1.07577	0.04956
Tjp1	Tight junction protein ZO-1	Phospho (STY)	T	379	VEKNEKQTPTLPEPK		-0.26201	0.0496072
Nfia	Nuclear factor 1	Phospho (STY)	S	280	SSTKRLKSVEDEMDS		-0.414451	0.049715
Pfkfb3	6-phosphofructo-2-kinase/fructose-2,6-biphosphatase 3;6-phosphofructo-2-kinase/fructose-2,6-biphosphatase 3;6-phosphofructo-2-kinase/fructose-2,6-biphosphatase 3;6-phosphofructo-2-kinase/fructose-2,6-biphosphatase 3;6-phosphofructo-2-kinase/fructose-2, 6-biphosphatase 3 splice variant 3;6-phosphofructo-2-kinase/fructose-2, 6-biphosphatase 3 splice variant 2;6-phosphofructo-2-kinase/fructose-2, 6-…	Phospho (STY)	S	447	NSVTPLASPEPTKKP		-0.643553	0.0497184
Rad23b	UV excision repair protein RAD23 homolog B	Phospho (STY)	T	159	PAQTPVLTSPAPADS		-0.469042	0.0497546
Spp1	Secreted phosphoprotein 1;Osteopontin	Phospho (STY)	S	235	HSKESQESADQSDVI		0.44061	0.0498691
Bod1l	Biorientation of chromosomes in cell division protein 1-like 1	Phospho (STY)	S	3000	GRSKAQLSPSVKRKR		0.240019	0.0499426
Pnpo	Pyridoxine-5'-phosphate oxidase	Phospho (STY)	S	176	AVVSRQSSVIPDREY		-0.661648	0.0499624
Golim4	Golgi integral membrane protein 4	Phospho (STY)	S	568	EENLPEESEEQKQSE		0.271502	0.0500382
Akt1s1	AKT1 substrate 1 (proline-rich);AKT1 substrate 1 (proline-rich);Proline-rich AKT1 substrate 1	Phospho (STY)	S	275	KRTEARSSDEENGPP		0.97211	0.0502287
Slk	STE20-like serine/threonine-protein kinase	Phospho (STY)	S	348	SDLSIASSEEDKLSQ		1.19487	0.0503704
Dennd2b	DENN domain-containing protein 2B	Phospho (STY)	S	619	KLVQRINSIYNAKRG		-0.333136	0.0504195
Nav1	Neuron navigator 1	Phospho (STY)	S	1093	LDKVNSNSLDLPSSS		-0.843423	0.0504881
Wdr4	WD repeat domain 4 (Fragment);WD repeat domain 4;tRNA (guanine-N(7)-)-methyltransferase non-catalytic subunit WDR4	Phospho (STY)	S	410	QRSPFPGSPEQTKKA		-0.564494	0.0506097
Itsn1	Intersectin 1 (SH3 domain protein 1A);Intersectin 1 (SH3 domain protein 1A);Intersectin 1 (SH3 domain protein 1A);Intersectin 1 (SH3 domain protein 1A);Intersectin 1 (SH3 domain protein 1A);Intersectin-1	Phospho (STY)	S	976	GPVRKSTSIDTGPTE		-0.437771	0.0506846
Zbtb20	Zinc finger and BTB domain-containing protein 20	Phospho (STY)	S	432	QLEPGASSPERSNES		-0.973898	0.0506959
Ank3	Ankyrin 3, epithelial;Ankyrin 3, epithelial;Ankyrin-3;Ankyrin 3, epithelial (Fragment)	Phospho (STY)	S	1452	EPSMSPQSPCERTDI		-0.869006	0.050732
Gatad2a	GATA zinc finger domain containing 2A;GATA zinc finger domain containing 2A;Transcriptional repressor p66 alpha	Phospho (STY)	S	530	VLHTFSQSPKLQNAA		-0.33325	0.0509021
Csf1r	Macrophage colony-stimulating factor 1 receptor	Phospho (STY)	S	711	KKYVRRDSGFSSQGV		0.232334	0.0509479
Dpm1	Dolichol-phosphate mannosyltransferase subunit 1	Phospho (STY)	S	13	ASRSLAASPRPPQGR		0.694175	0.051004
Ass1	Argininosuccinate synthase	Phospho (STY)	T	174	HGIPIPVTPKSPWSM		-0.538243	0.0510062
Itsn1	Intersectin 1 (SH3 domain protein 1A);Intersectin 1 (SH3 domain protein 1A);Intersectin 1 (SH3 domain protein 1A);Intersectin 1 (SH3 domain protein 1A);Intersectin 1 (SH3 domain protein 1A);Intersectin-1	Phospho (STY)	S	335	RLPEEPSSEDEQQPE		0.274957	0.0510109
Msh6	DNA mismatch repair protein Msh6	Phospho (STY)	S	14	LYSFFPKSPALGDTK		-0.430588	0.0510153
Kank3	KN motif and ankyrin repeat domain-containing protein 3	Phospho (STY)	T	292	VLDPGSRTPDGEPRT		1.9488	0.0510173
Irs2	Insulin receptor substrate 2	Phospho (STY)	T	517	FSSHRSNTPESIAET		-0.470187	0.0510317
Smad1;Smad9	Mothers against decapentaplegic homolog 1;Mothers against decapentaplegic homolog 9	Phospho (STY)	S	465	HNPISSVS_______		0.399877	0.051049
Rbm39	RNA-binding protein 39	Phospho (STY)	S	97	RFRGRYRSPYSGPKF		-0.760152	0.0510556
Ncoa2	Nuclear receptor coactivator 2	Phospho (STY)	S	493	LSPRQRMSPGVAGSP		0.687188	0.0510589
Kalrn	Kalirin, RhoGEF kinase;Kalirin, RhoGEF kinase	Phospho (STY)	S	59	PSLNSIHSSPGPKRS		-1.06135	0.05115
Rad54l2	RAD54 like 2 (S. cerevisiae);Helicase ARIP4	Phospho (STY)	S	1172	ARPVSPDSPEIISEL		-0.284471	0.0513204
Acaa2	3-ketoacyl-CoA thiolase, mitochondrial	Phospho (STY)	S	339	KALDLDPSKTNVSGG		-0.475668	0.0513703
Prrc2a	Proline-rich coiled-coil 2A;Protein PRRC2A	Phospho (STY)	S	1049	KRRRQRGSETGSETH		0.339381	0.0515139
Dhx16	RNA helicase;DEAH (Asp-Glu-Ala-His) box polypeptide 16	Phospho (STY)	S	163	PTEEKPASEDEWERT		-1.22999	0.0515308
Cycs	Cytochrome c, somatic	Phospho (STY)	T	29	EKGGKHKTGPNLHGL		-0.894442	0.0516543
Cps1	Carbamoyl-phosphate synthase [ammonia], mitochondrial	Phospho (STY)	S	1369	ILIGIQQSFRPRFLG		-0.562804	0.0516708
Farp1	FERM, ARHGEF and pleckstrin domain-containing protein 1	Phospho (STY)	T	24	PENSGISTLERGQKP		-0.372616	0.0517804
Osbpl9	Oxysterol-binding protein;Oxysterol-binding protein-related protein 9;Oxysterol-binding protein	Phospho (STY)	S	339	THSSSGNSLKRPDTT		-0.70682	0.0517996
Errfi1	ERBB receptor feedback inhibitor 1	Phospho (STY)	S	325	VPPREPLSRSNSRTP		-0.27167	0.0518586
Coro1a	Coronin-1A	Phospho (STY)	T	418	DSARRRATPEPSGTP		0.444995	0.0518717
Zhx1	Zinc fingers and homeoboxes protein 1	Phospho (STY)	S	452	AAVPSSPSVRPEAAL		-1.29866	0.0518925
Eif5b	Eukaryotic translation initiation factor 5B	Phospho (STY)	S	294	TPDTGAASEEKGDTA		-0.294969	0.052017
Nkapd1	NKAP domain containing 1 (Fragment);NKAP domain containing 1 (Fragment);NKAP domain containing 1	Phospho (STY)	S	138	ITNGKKPSPQVKSSA		-0.423754	0.0523546
Usp6nl	USP6 N-terminal-like protein	Phospho (STY)	S	584	KHPEPSPSPPKVPNK		-0.743779	0.0525462
Gucy1a2	guanylate cyclase	Phospho (STY)	S	41	LCWNGSRSPPGPPGS		0.624939	0.0526293
Scamp1	Secretory carrier-associated membrane protein 1	Phospho (STY)	S	50	SRTPPPGSVKMPNVP		-0.745729	0.0526657
Phactr4	Phosphatase and actin regulator 4	Phospho (STY)	T	146	SKKRLGSTGSQPNSE		-0.412916	0.0526698
Caskin2	Caskin-2	Phospho (STY)	S	855	RGTPRSQSFALRARR		-0.297063	0.052764
Pcdh1	Protocadherin 1 (Fragment)	Phospho (STY)	S	1010	QEPAGAGSPSPPEDR		-0.523873	0.0529022
Sec16a	Protein transport protein Sec16A	Phospho (STY)	S	1365	ADRRSIHSEHSARSL		-1.10061	0.0529381
Ralgps2	Ral GEF with PH domain and SH3 binding motif 2;Ral GEF with PH domain and SH3 binding motif 2;Ras-specific guanine nucleotide-releasing factor RalGPS2	Phospho (STY)	S	308	AGPDIGASPQGGRKS		0.409991	0.0529418
Bag3	BAG family molecular chaperone regulator 3	Phospho (STY)	S	179	HGPERSQSPAASDCS		0.262095	0.0529645
Tjp1	Tight junction protein ZO-1	Phospho (STY)	S	1614	MPKAVPVSPSAVEED		-0.31845	0.0532173
Ranbp3	Ran-binding protein 3	Phospho (STY)	S	58	VKRERTSSLTHSEEK		-0.502084	0.0534964
Cgn	Cingulin	Phospho (STY)	S	93	PGALSSDSELPENPY		1.14146	0.0535477
Htatsf1	HIV Tat-specific factor 1 homolog	Phospho (STY)	S	388	RGLRRMDSIAGSERP		-0.45488	0.0535819
Sphk2	Sphingosine kinase 2	Phospho (STY)	S	379	PAPAATHSPLHRSVS		-0.388752	0.0536719
Prkd3	Serine/threonine-protein kinase;Serine/threonine-protein kinase D3	Phospho (STY)	S	735	GEKSFRRSVVGTPAY		-1.1544	0.0536952
Stxbp5	Syntaxin-binding protein 5	Phospho (STY)	S	786	SRSSSVTSIDKESRE		-0.311029	0.0537905
Irs1	Insulin receptor substrate 1	Phospho (STY)	S	1097	GCRRRHSSETFSAPT		-0.472185	0.0539726
Gprin3	G protein-regulated inducer of neurite outgrowth 3	Phospho (STY)	S	414	QPAEGLKSPLIHVTS		-0.562074	0.0541347
Foxk1	Forkhead box protein K1	Phospho (STY)	S	431	ECLSREGSPIPHDPD		-0.979302	0.0541636
Tns1	Tensin 1;Tensin 1;Tensin-1	Phospho (STY)	Y	1058	RAASDGQYENQSPEA		0.580126	0.0541906
Tbxa2r	Thromboxane A2 receptor	Phospho (STY)	S	328	SSQLQAVSLRRPPAQ		-0.562929	0.0542493
Dmxl2	Dmx-like 2	Phospho (STY)	S	451	MKLDHELSLDRESEA		-0.441139	0.0543247
Ube2o	(E3-independent) E2 ubiquitin-conjugating enzyme UBE2O	Phospho (STY)	S	893	EEKPEVQSPVKAEWP		-0.341906	0.0545181
Pak4	Serine/threonine-protein kinase PAK 4	Phospho (STY)	S	266	GVLGPHASEPQLAPP		-0.464596	0.054538
Smg9	Nonsense-mediated mRNA decay factor SMG9	Phospho (STY)	S	32	SSGPQNLSGPGGRER		-0.147407	0.0545612
Ankrd17	Ankyrin repeat domain 17;Ankyrin repeat domain 17;Ankyrin repeat domain-containing protein 17	Phospho (STY)	S	2042	VSSPSSPSPPAQPGG		-0.442114	0.0545673
Ahr	Aryl hydrocarbon receptor	Phospho (STY)	S	716	LLPEHSKSVQLDFPG		-0.666407	0.0545901
Herc1	HECT and RLD domain containing E3 ubiquitin protein ligase family member 1	Phospho (STY)	S	1491	GLMTRSESLTAESRL		-0.393651	0.0545951
Znf609	Zinc finger protein 609	Phospho (STY)	S	467	SKRVRTNSMGSATGP		-0.391048	0.0546549
Pgrmc1	Membrane-associated progesterone receptor component 1	Phospho (STY)	Y	180	EGEEPTVYSDDEEPK		1.01982	0.0546833
Ap3d1	AP-3 complex subunit delta-1	Phospho (STY)	S	754	EKGKRRHSSLPTESD		-1.0537	0.0547658
Slx9	Ribosome biogenesis protein SLX9 homolog	Phospho (STY)	S	38	VEPALPQSPAGGAGA		-0.294539	0.0547748
Ackr1	Atypical chemokine receptor 1	Phospho (STY)	S	315	QTTRRSLSSLSLPTR		0.322896	0.0547875
Hnrnpl	Heterogeneous nuclear ribonucleoprotein L (Fragment);Heterogeneous nuclear ribonucleoprotein L	Phospho (STY)	S	615	FSTAQHAS_______		0.640852	0.0548083
Osbpl8	Oxysterol-binding protein-related protein 8	Phospho (STY)	S	328	FKDQDLYSDKSDKEN		0.5386	0.0548177
Prkag2	5'-AMP-activated protein kinase subunit gamma-2	Phospho (STY)	S	113	FPFSYQESPPRSPRR		0.673683	0.0548464
Msi2	Musashi RNA-binding protein 2;RNA-binding protein Musashi homolog 2	Phospho (STY)	S	6	__MEANGSPGTSGSA		-0.863528	0.0548807
Pum2	Pumilio homolog 2	Phospho (STY)	S	102	VEYVLSSSPADKLDS		0.310451	0.0549269
Dlc1	Deleted in liver cancer 1	Phospho (STY)	S	123	HRKRSEDSDEDEPCA		-0.284333	0.0550216
Mtss1	MTSS I-BAR domain containing 1;Protein MTSS 1	Phospho (STY)	S	279	SRKSSVCSSLNSVNS		-0.224847	0.0551096
Sec24b	Sec24 related gene family, member B (S. cerevisiae)	Phospho (STY)	S	7	_MSAPAGSPHPAAGA		0.402301	0.0551128
Scrib	Protein scribble homolog	Phospho (STY)	S	694	APSVKGVSFDQANNL		-0.388297	0.0552458
Acaa1a	3-ketoacyl-CoA thiolase A, peroxisomal	Phospho (STY)	S	291	AVLLARRSKAEELGL		-3.32023	0.0554389
Zc3hav1	Zinc finger CCCH type, antiviral 1;Zinc finger CCCH-type antiviral protein 1	Phospho (STY)	S	273	PLGSGPPSPDVTGCK		-0.547431	0.0554846
Rsrp1	Arginine/serine-rich protein 1	Phospho (STY)	S	120	RRYYKSPSPYRSRSR		0.630344	0.0554939
Myh10	Myosin, heavy polypeptide 10, non-muscle;Myosin, heavy polypeptide 10, non-muscle;Myosin-10	Phospho (STY)	S	1993	EGASLELSDDDTESK		-0.335219	0.0555057
Pank2	Pantothenate kinase 2, mitochondrial;Pantothenate kinase 2;Pantothenate kinase 2 (Fragment)	Phospho (STY)	S	56	PLRRRASSAAPSGSG		0.316381	0.0556795
Mia2	MIA SH3 domain ER export factor 2;Melanoma inhibitory activity protein 2	Phospho (STY)	S	1125	SPLGRPPSETRAFLS		-0.357715	0.0559362
Clk3	CDC-like kinase 3;CDC-like kinase 3;Dual specificity protein kinase CLK3	Phospho (STY)	S	135	SSKRSSRSVEDDKEG		-0.599014	0.0560233
Bin1	Bridging integrator 1	Phospho (STY)	S	273	PSPPPDGSPAATPEI		0.564606	0.0562406
Mylk	Myosin light chain kinase, smooth muscle;Myosin light chain kinase, smooth muscle	Phospho (STY)	S	811	VSLMLHNSPSRAPPR		-0.531487	0.0562933
Slco1a1	Solute carrier organic anion transporter family member 1A1	Phospho (STY)	S	634	HFPGDIHSPDTELAE		-1.04089	0.056492
Tacc2	Transforming, acidic coiled-coil containing protein 2	Phospho (STY)	S	2122	GGGRVQNSPPVGRKS		0.202209	0.0565922
Scaf1	Splicing factor, arginine/serine-rich 19	Phospho (STY)	S	447	FLSLHADSDGEGALQ		-0.410572	0.0566823
Map4k4	Mitogen-activated protein kinase kinase kinase kinase 4	Phospho (STY)	S	901	STLQKHKSSSSFTPF		-0.302471	0.056762
Rab3il1	RAB3A interacting protein (rabin3)-like 1;RAB3A interacting protein (rabin3)-like 1;Guanine nucleotide exchange factor for Rab-3A	Phospho (STY)	S	69	VSRLRSSSMEIREKG		-0.962781	0.056829
Cdc42ep1	CDC42 effector protein (Rho GTPase binding) 1	Phospho (STY)	T	197	SSFPSEPTPNPELRR		-0.773524	0.0568671
Ap3d1	AP-3 complex subunit delta-1	Phospho (STY)	S	760	HSSLPTESDEDIAPA		-0.467493	0.056883
Wwc1	Protein KIBRA	Phospho (STY)	S	144	HKLGSQVSLVSGSSS		0.285982	0.0569853
Afdn	Afadin, adherens junction formation factor;Afadin, adherens junction formation factor;Afadin	Phospho (STY)	S	547	LDSDRVSSASSTAER		-1.29294	0.056993
Gramd2b	GRAM domain-containing protein 2B	Phospho (STY)	S	8	MVKKRLSSSDNVFKF		-0.557318	0.0572743
Peg10	Paternally expressed 10;Retrotransposon-derived protein PEG10	Phospho (STY)	S	30	NNNNTPKSPGVPDAE		-0.897504	0.0573805
Irag1	Inositol 1,4,5-triphosphate receptor associated 1;Inositol 1,4,5-triphosphate receptor associated 1 (Fragment);Inositol 1,4,5-triphosphate receptor associated 1	Phospho (STY)	S	705	NMPRRRVSVAVVPKF		-2.74092	0.0574351
Tmx4	Thioredoxin-related transmembrane protein 4	Phospho (STY)	S	255	NEEENKDSLVDDEEE		-0.192452	0.0575025
Brpf1	Bromodomain and PHD finger containing, 1;Bromodomain and PHD finger containing, 1;Bromodomain and PHD finger containing, 1;Peregrin;Bromodomain and PHD finger containing, 1;Bromodomain and PHD finger containing, 1;Bromodomain and PHD finger containing, 1	Phospho (STY)	S	461	RLPALSHSEGEEEED		-0.180913	0.0575411
Tns2	Tensin 2;Tensin-2	Phospho (STY)	S	995	TNSASPRSPVPTTLP		-0.24185	0.057569
Sav1	Protein salvador homolog 1	Phospho (STY)	S	36	LLRNLMPSFIRHGPT		-0.300858	0.0575929
Trim2	RING-type E3 ubiquitin transferase;RING-type E3 ubiquitin transferase;Tripartite motif-containing protein 2	Phospho (STY)	T	397	YLTAELSTPDGSVAD		0.37744	0.0576174
Zfyve19	Zfyve19 protein;Abscission/NoCut checkpoint regulator	Phospho (STY)	S	219	ARSQRTNSQGQASQS		-0.304931	0.057651
Rnf149	E3 ubiquitin-protein ligase RNF149	Phospho (STY)	T	226	YIQRFLYTGSQFGSQ		0.894071	0.0576731
Pura	Transcriptional activator protein Pur-alpha	Phospho (STY)	T	186	LGSTQGQTIALPAQG		-0.392719	0.0576824
Prrc2a	Proline-rich coiled-coil 2A;Protein PRRC2A	Phospho (STY)	T	1051	RRQRGSETGSETHES		0.3764	0.0576929
Hao1	2-Hydroxyacid oxidase 1	Phospho (STY)	S	194	ETNDLAFSPKGNFGD		-0.220973	0.0578628
Lsr	Lipolysis-stimulated lipoprotein receptor	Phospho (STY)	S	313	TSSVGGHSSQVPLLR		-0.588543	0.0578888
Rnpc3	RNA-binding region-containing protein 3	Phospho (STY)	S	379	TEEITEDSDEIPSQF		-0.293653	0.0579864
Ablim1	Actin-binding LIM protein 1	Phospho (STY)	S	670	GTDPRRRSSGREEDE		-0.819073	0.0580456
Hecw2	E3 ubiquitin-protein ligase HECW2	Phospho (STY)	S	858	QVLQRSNSIQQMEQL		-0.363418	0.0580522
Gramd2b	GRAM domain-containing protein 2B	Phospho (STY)	S	57	DRRRVSKSPTAQSPT		-0.249758	0.0580741
Iws1	IWS1, SUPT6 interacting protein;Protein IWS1 homolog	Phospho (STY)	S	666	MPQRRRLSSTGGQTP		-5.06055	0.0581147
Add1	Alpha-adducin	Phospho (STY)	S	613	AVPNTPPSTPVKLEE		1.03407	0.0581578
Pgrmc1	Membrane-associated progesterone receptor component 1	Phospho (STY)	S	54	RGDQPGASGDNDDDE		0.434252	0.0582227
Pkp4	Plakophilin 4;Plakophilin-4	Phospho (STY)	Y	442	QGSQTALYRTGSVGI		0.949379	0.0582329
Chd2	Chromodomain-helicase-DNA-binding protein 2	Phospho (STY)	S	1727	HDSKRRRSDDFRPQN		-0.521556	0.0582589
Eps15l1	Epidermal growth factor receptor substrate 15-like 1	Phospho (STY)	S	610	ALLFSNNSQELHPDP		-0.295385	0.0582917
Arfgef1	Brefeldin A-inhibited guanine nucleotide-exchange protein 1	Phospho (STY)	S	52	KVETEKQSPPHGEAK		-0.762878	0.0585087
Plekha6	Pleckstrin homology domain containing, family A member 6 (Fragment);Pleckstrin homology domain-containing family A member 6	Phospho (STY)	S	592	KKDPSQTSPLGTPRD		-0.97266	0.0585796
Herc1	HECT and RLD domain containing E3 ubiquitin protein ligase family member 1	Phospho (STY)	T	1429	QQERRVSTDLPEGQD		-0.731102	0.0586013
Fnbp1l	Formin binding protein 1-like (Fragment);Formin-binding protein 1-like;Formin-binding protein 1-like;Formin-binding protein 1-like;Formin-binding protein 1-like	Phospho (STY)	T	342	SDINHLVTQGRESPE		-0.56744	0.0587557
Cobll1	Cordon-bleu protein-like 1	Phospho (STY)	S	521	AGSISVKSPDIASAS		-0.366164	0.0587977
Idh1	Isocitrate dehydrogenase [NADP] cytoplasmic	Phospho (STY)	S	94	KLKQMWKSPNGTIRN		0.457307	0.0590198
Evi5	Ecotropic viral integration site 5;Ecotropic viral integration site 5 protein	Phospho (STY)	S	657	VRLREADSIAAVAEL		-2.50643	0.0590373
Wdr33	pre-mRNA 3' end processing protein WDR33	Phospho (STY)	S	1211	SPASRERSSSLQGMD		-1.04363	0.0591314
Rbbp6	Retinoblastoma binding protein 6, ubiquitin ligase (Fragment);E3 ubiquitin-protein ligase RBBP6	Phospho (STY)	T	1507	GSSNKDFTPGRDKKV		-0.44951	0.0592468
Trappc12	Trafficking protein particle complex subunit 12	Phospho (STY)	S	309	TAPVGEKSPDSTSPS		-0.437184	0.0592718
Spp1	Secreted phosphoprotein 1;Osteopontin	Phospho (STY)	S	284	RYLKFRISHELESSS		0.417533	0.0595176
Myh9	Myosin-9	Phospho (STY)	S	1943	RKGTGDCSDEEVDGK		0.414919	0.0595684
Taok3	TAO kinase 3 (Fragment);Serine/threonine-protein kinase TAO3	Phospho (STY)	S	324	RNGPLNESQEEEEDG		-0.191497	0.0596402
Slc26a1	Sulfate anion transporter 1	Phospho (STY)	T	29	EPQQKGGTLVLVRRQ		-0.953941	0.0596697
Pds5b	PDS5 cohesin associated factor B;Sister chromatid cohesion protein PDS5 homolog B	Phospho (STY)	S	1182	DSSEMDHSENEDYTM		-0.647327	0.0596949
Larp1	La-related protein 1;La ribonucleoprotein 1, translational regulator	Phospho (STY)	S	751	LPTTVPESPNYRNAR		-0.328186	0.0597945
Srsf11	Serine and arginine-rich splicing factor 11 (Fragment)	Phospho (STY)	S	348	STARRSRSASSLHVC		-1.07437	0.0598854
Frmd4b	FERM domain containing 4B (Fragment);FERM domain-containing protein 4B	Phospho (STY)	S	617	RRPQGGRSMPTTPVL		0.744124	0.0598906
Zc3h11a	Zinc finger CCCH domain-containing protein 11A	Phospho (STY)	S	740	ATKPRRLSSASTGKP		-0.598825	0.0599777
Med13	Mediator of RNA polymerase II transcription subunit 13	Phospho (STY)	T	1016	PTPRTPRTPRTPRGA		-0.35694	0.060159
Mideas	Mitotic deacetylase associated SANT domain protein	Phospho (STY)	S	653	YTPPPILSPVREGSG		-0.283572	0.0602466
Slc9a6	Sodium/hydrogen exchanger 6;Sodium/hydrogen exchanger	Phospho (STY)	S	700	SLDDTRHSPA_____		0.321219	0.0603441
Rexo1	RNA exonuclease 1 homolog	Phospho (STY)	S	514	AELFGDESEEEDSSL		-0.454469	0.0605061
Klc1	Kinesin light chain;Kinesin light chain;Kinesin light chain 1;Kinesin light chain;Kinesin light chain;Kinesin light chain	Phospho (STY)	S	524	EKRRSRESLNMDVVK		0.22475	0.0606092
Crybg2	Crystallin beta-gamma domain containing 2	Phospho (STY)	S	748	QSPCAPASPKSKFVP		0.573695	0.0608308
Htatsf1	HIV Tat-specific factor 1 homolog	Phospho (STY)	S	598	EENETDKSEFDEGSE		1.89418	0.0608833
Pacs2	Phosphofurin acidic cluster sorting protein 2	Phospho (STY)	S	349	RSHREPPSPADVPEK		-1.0137	0.0610024
Bcor	BCL-6 corepressor	Phospho (STY)	S	1443	TQLPRSNSPQETTQS		0.804663	0.0610469
Arhgap29	Rho GTPase-activating protein 29	Phospho (STY)	S	171	PISRESKSFENISVD		-0.559463	0.0610853
Mybbp1a	Myb-binding protein 1A	Phospho (STY)	T	14	PTKAEPATPAEAAQS		-0.523726	0.0612688
Ankle2	Ankyrin repeat and LEM domain-containing protein 2	Phospho (STY)	S	820	EMSLGPKSPQLGVQA		-0.540047	0.0612884
Tgoln1	Trans-Golgi network integral membrane protein 1	Phospho (STY)	S	230	KPEKGDKSSEPTEDV		0.460876	0.0614938
Septin6	Septin-6	Phospho (STY)	T	418	SQAGGSQTLKRDKEK		-0.649029	0.0615092
Irf2bpl	Probable E3 ubiquitin-protein ligase IRF2BPL	Phospho (STY)	S	641	RNSSSPVSPASVPGQ		0.228732	0.0616057
Slc4a4	Electrogenic sodium bicarbonate cotransporter 1	Phospho (STY)	S	1034	LDSDNDDSDCPYSEK		0.240509	0.061696
Map1b	Microtubule-associated protein 1B	Phospho (STY)	S	1013	EKGEAEQSEEEGEEE		-0.480925	0.0617443
Morc2a	ATPase MORC2A	Phospho (STY)	S	741	RKRSLAVSDEEEAEE		-0.608849	0.0617631
Irs2	Insulin receptor substrate 2	Phospho (STY)	S	728	ASSPAESSPEDSGYM		-0.662263	0.0617672
Usp15	Ubiquitin carboxyl-terminal hydrolase 15	Phospho (STY)	S	229	RGPSTPKSPGASNFS		-0.18423	0.0617777
Srrm2	Serine/arginine repetitive matrix protein 2	Phospho (STY)	S	2052	PPATRNHSGSRTPPV		-0.649751	0.061888
Srrm1	Serine/arginine repetitive matrix 1	Phospho (STY)	S	412	PPPKTRHSPTPQQSN		1.07436	0.0620189
Pip4p2	Type 2 phosphatidylinositol 4,5-bisphosphate 4-phosphatase	Phospho (STY)	Y	28	VTPTAPPYLQESSPR		-0.375895	0.0621353
Krt8	Keratin, type II cytoskeletal 8	Phospho (STY)	T	26	AFSSRSFTSGPGARI		-0.412688	0.0621709
Mtss1	MTSS I-BAR domain containing 1;Protein MTSS 1	Phospho (STY)	S	322	PVRLSSVSSHDSGFI		-0.505812	0.0621993
Msr1	Macrophage scavenger receptor 1 (Fragment);Macrophage scavenger receptor types I and II	Phospho (STY)	S	32	SVKFDARSMTASLPH		0.285766	0.0622825
Nek4	NIMA (never in mitosis gene a)-related expressed kinase 4 (Fragment);NIMA (never in mitosis gene a)-related expressed kinase 4;nimA (Never in mitosis gene a)-related expressed kinase 4;Serine/threonine-protein kinase Nek4	Phospho (STY)	S	299	NLLPRRSSDGGDGEG		0.659987	0.0625371
Eepd1	Endonuclease/exonuclease/phosphatase family domain-containing protein 1	Phospho (STY)	S	106	CVSSKGNSAQHSPSS		0.834542	0.0627261
Sptbn1	Spectrin beta chain, non-erythrocytic 1	Phospho (STY)	S	2127	TSKGDQVSQNGLPAE		0.910424	0.0627919
Phactr4	Phosphatase and actin regulator 4	Phospho (STY)	S	145	ESKKRLGSTGSQPNS		-0.706513	0.0628332
Ankrd17	Ankyrin repeat domain 17;Ankyrin repeat domain 17;Ankyrin repeat domain-containing protein 17	Phospho (STY)	S	2039	HYPVSSPSSPSPPAQ		-0.403208	0.0629382
Pde4c	cAMP-specific 3',5'-cyclic phosphodiesterase 4C	Phospho (STY)	S	248	RMLNRELSYLSETSR		-0.504088	0.0629581
Ahnak	AHNAK nucleoprotein (desmoyokin)	Phospho (STY)	S	5512	PEASISGSKGDLKSS		0.22344	0.062964
Arfgef2	Brefeldin A-inhibited guanine nucleotide-exchange protein 2	Phospho (STY)	S	1520	DLDRQSLSSIDRNAS		-0.823366	0.0631114
Usp6nl	USP6 N-terminal-like protein	Phospho (STY)	S	584	KHPEPSPSPPKVPNK		-0.481534	0.0631129
Slc16a7	Monocarboxylate transporter 2	Phospho (STY)	T	219	VGSRHDSTLKKASKV		-2.99943	0.0631503
Fxyd1	FXYD domain-containing ion transport regulator 1;Phospholemman	Phospho (STY)	T	54	EPDEEEGTFRSSIRR		-1.06711	0.063153
P2ry2	P2Y purinoceptor 2	Phospho (STY)	S	329	PPTEPTPSPQARRKL		0.356797	0.0631588
Tomm70	Mitochondrial import receptor subunit TOM70	Phospho (STY)	S	105	GSGHHDGSGDSLEMS		0.269026	0.0631644
Tjp2	Tight junction protein 2;Tight junction protein 2;Tight junction protein ZO-2	Phospho (STY)	Y	1132	YQDTRGSYGSDPEEE		-0.501871	0.0633328
Sec16a	Protein transport protein Sec16A	Phospho (STY)	S	1362	GEEADRRSIHSEHSA		-1.04934	0.0634508
Phldb2	Pleckstrin homology-like domain family B member 2	Phospho (STY)	S	486	ELEKLQLSDEESVFE		-0.185555	0.0636711
Cobll1	Cordon-bleu protein-like 1	Phospho (STY)	S	1266	SGLSQSMSIDAQDSR		-0.494881	0.063759
Ubap2l	Ubiquitin-associated protein 2-like	Phospho (STY)	S	416	ANDSTVHSPFTKRQA		-0.910045	0.0637644
Pnpla7	Patatin-like phospholipase domain-containing protein 7	Phospho (STY)	S	341	GRAKRQMSYGPEEQL		-0.238434	0.0638247
Nfib	Nuclear factor 1;Nuclear factor 1;Nuclear factor 1 B-type	Phospho (STY)	S	264	NLQRSLSSPPSSKRP		0.413791	0.0638469
Numa1	Nuclear mitotic apparatus protein 1	Phospho (STY)	S	1739	SVPGEPASPISQRLP		-1.27922	0.0639554
Mtmr6	Myotubularin-related protein 6	Phospho (STY)	S	585	LRAIEGSSPADNRYC		-0.491239	0.0640362
Bcl2l13	Bcl-2-like protein 13	Phospho (STY)	S	377	AEGAAQLSEERAGSR		-0.377717	0.06404
Pja1	E3 ubiquitin-protein ligase Praja-1	Phospho (STY)	T	219	PKVRNVATPNCMKPK		-0.646958	0.0641042
Trio	Triple functional domain (PTPRF interacting) (Fragment);Triple functional domain protein	Phospho (STY)	S	1318	GAVSPLNSPLSTTFP		-0.34804	0.0642845
Etv6	Transcription factor ETV6	Phospho (STY)	S	194	ITTNHRPSPDPEQQR		0.290398	0.0644827
Svil	Supervillin;Archvillin;Supervillin	Phospho (STY)	S	314	SFPEVPRSPKQIPSS		-0.585119	0.0645284
Sash1	SAM and SH3 domain containing 1	Phospho (STY)	S	1014	ASPASPVSPSDCPSP		-0.339586	0.0645796
Fkbp15	FK506-binding protein 15	Phospho (STY)	S	310	SRDSAAPSPIPASDS		-0.504893	0.0645868
Fip1l1	Pre-mRNA 3'-end-processing factor FIP1	Phospho (STY)	S	487	PTPSVFNSDEERYRY		-0.544064	0.0647065
Numb	Protein numb homolog	Phospho (STY)	S	284	FRGFPALSQKMSPFK		-0.494566	0.0648963
Pcbp1	Poly(rC)-binding protein 1	Phospho (STY)	S	246	NQVARQQSHFAMMHG		-0.429752	0.0649355
Ybx1	Y-box-binding protein 1	Phospho (STY)	S	100	NPRKYLRSVGDGETV		-0.780588	0.0649525
Pard3	Par-3 (Partitioning defective 3) homolog (C. elegans)	Phospho (STY)	S	695	NELRSPGSPAAPELP		-0.747868	0.0649751
Ptpn3	Tyrosine-protein phosphatase non-receptor type 3	Phospho (STY)	S	359	PVMRRSLSVERLETK		-0.331411	0.0650622
Krit1	KRIT1, ankyrin repeat containing (Fragment);KRIT1, ankyrin repeat containing;Krev interaction trapped protein 1	Phospho (STY)	S	42	IRPKNTASLNSREYR		0.262957	0.0650866
Ppp1cb	Serine/threonine-protein phosphatase PP1-beta catalytic subunit	Phospho (STY)	T	316	LNSGRPVTPPRTANP		-0.61318	0.0651063
Camsap3	Calmodulin-regulated spectrin-associated protein 3	Phospho (STY)	S	368	LSPGGPQSPLRGSTG		-0.769464	0.0651262
Eps8l2	Epidermal growth factor receptor kinase substrate 8-like protein 2	Phospho (STY)	S	466	VRHSPKHSLSSESQA		-0.689672	0.0651972
Ppp1r2	Protein phosphatase 1, regulatory inhibitor subunit 2;Protein phosphatase inhibitor 2	Phospho (STY)	S	123	RTREQESSGEEDNDL		0.211338	0.0653152
Erbb3	Receptor tyrosine-protein kinase erbB-3	Phospho (STY)	S	980	YLVIKRASGPGIPPA		-0.501668	0.0653427
Dock7	Dedicator of cytokinesis 7;Dedicator of cytokinesis 7;Dedicator of cytokinesis 7;Dedicator of cytokinesis 7;Dedicator of cytokinesis protein 7	Phospho (STY)	S	182	DLKRRSMSIDDTPRG		0.334354	0.0653533
Sptan1	Spectrin alpha chain, non-erythrocytic 1	Phospho (STY)	S	1031	LDPAQSASRENLLEE		0.64945	0.0653787
Champ1	Chromosome alignment-maintaining phosphoprotein 1	Phospho (STY)	S	532	TKAVLPASPEPRKRA		-0.37409	0.0654715
Evi2b	Protein EVI2B	Phospho (STY)	S	295	LEVKLFESSEHINDT		1.63078	0.0655702
Snx30	Sorting nexin-30	Phospho (STY)	S	40	VGGDSTPSPDLLMAR		-0.258898	0.0656676
Rgs3	Regulator of G-protein signaling 3	Phospho (STY)	S	715	RRTHSEGSLLQESRG		0.541843	0.0657048
Mef2a	Myocyte-specific enhancer factor 2A	Phospho (STY)	S	470	DPRGDFHSPIVLGRP		-0.546801	0.0657367
Tex2	Testis expressed gene 2;Testis-expressed protein 2	Phospho (STY)	S	795	DNRSPHRSPVQSAES		0.85065	0.0657712
Cobl	Cordon-bleu WH2 repeat;Protein cordon-bleu	Phospho (STY)	S	669	SRKEPDPSPPSQDNR		-0.760366	0.0659844
Ctr9	RNA polymerase-associated protein CTR9 homolog	Phospho (STY)	S	970	PPKGEEGSEEEETEN		-1.59732	0.0660779
Tns1	Tensin 1;Tensin 1;Tensin-1	Phospho (STY)	S	1054	PLRRRAASDGQYENQ		-0.215844	0.0661333
Plec	Plectin	Phospho (STY)	S	4389	GNAGGFRSRSSSVGS		-0.286991	0.0662413
Map3k5	mitogen-activated protein kinase kinase kinase;Mitogen-activated protein kinase kinase kinase 5	Phospho (STY)	S	1032	EDHSAPPSPEEKDSG		-0.258194	0.0662689
Lrrc25	Leucine-rich repeat-containing protein 25	Phospho (STY)	S	238	PGPKAPDSPPSRFTM		0.669316	0.0663617
Septin9	Septin-9	Phospho (STY)	S	228	SRLEPRPSVAEVPYR		-0.661217	0.0665493
Rbm15	RNA-binding protein 15	Phospho (STY)	S	658	HLDRSPESERPRKQR		1.01244	0.0665952
Ppp6r1	Serine/threonine-protein phosphatase 6 regulatory subunit 1	Phospho (STY)	S	739	SSIQIPSSPPAHGSP		-0.326857	0.0666068
Bcl2l13	Bcl-2-like protein 13	Phospho (STY)	S	285	MDPEEVKSLDSSGAG		0.257742	0.0666854
Hycc2	Hyccin 2	Phospho (STY)	S	430	TPMKKHLSLPAGQVV		-0.35193	0.0666869
Nr1d1	Nuclear receptor subfamily 1 group D member 1	Phospho (STY)	S	323	NANHASGSPSATTPH		-0.351269	0.0667526
Sipa1l2	Signal-induced proliferation-associated 1 like 2;Signal-induced proliferation-associated 1-like protein 2	Phospho (STY)	S	1488	RSLYRTLSDESVCSN		0.311958	0.0668794
Ulk1	Serine/threonine-protein kinase	Phospho (STY)	S	622	PLPPILGSPTKAGPS		-1.54456	0.0669139
Arhgdia	Rho GDP-dissociation inhibitor 1	Phospho (STY)	S	24	ENEEDEHSVNYKPPA		-0.203583	0.0669222
Psmd3	26S proteasome non-ATPase regulatory subunit 3	Phospho (STY)	S	45	EAAAGSGSTGEGDGK		0.475491	0.0669451
Dhx29	ATP-dependent RNA helicase DHX29	Phospho (STY)	S	69	PKIYSFNSANDSGGS		-0.411357	0.0670048
Xrn1	5'-3' exoribonuclease 1	Phospho (STY)	S	1382	PPDEADLSPQSFAMK		-0.282503	0.067006
Pard3b	Ortholog of human amyotrophic lateral sclerosis 2 (Juvenile) chromosome region, candidate 19 (ALS2CR19);Partitioning defective 3 homolog B	Phospho (STY)	S	346	PEGEEPASPQQSKSP		-0.273452	0.0670559
Wipf3	WAS/WASL interacting protein family, member 3;WAS/WASL interacting protein family, member 3;WAS/WASL-interacting protein family member 3	Phospho (STY)	S	444	KSRNSQLSLKALR__		-0.742602	0.0671199
Zc3h13	Zinc finger CCCH domain-containing protein 13	Phospho (STY)	S	921	PKRRREHSPDSDTYH		-0.865197	0.067148
Lpin3	phosphatidate phosphatase;phosphatidate phosphatase;Phosphatidate phosphatase LPIN3	Phospho (STY)	S	218	GDLMSPKSDSELELR		0.22327	0.0673569
Krt18	Keratin, type I cytoskeletal 18	Phospho (STY)	S	413	IVDGRVVSETNDTRV		-0.341579	0.0673987
Bach1	Transcription regulator protein BACH1	Phospho (STY)	S	448	LGIRISESPEPGQRT		0.282007	0.0676146
Cavin2	Caveolae-associated protein 2	Phospho (STY)	S	293	KSSPFKVSPLSFGRK		0.475842	0.0677178
Errfi1	ERBB receptor feedback inhibitor 1	Phospho (STY)	S	251	RRLRRSHSGPAGSFN		-0.181632	0.0677977
Glud1	Glutamate dehydrogenase 1, mitochondrial	Phospho (STY)	S	450	LKNLNHVSYGRLTFK		0.345547	0.0679538
Agl	Glycogen debranching enzyme	Phospho (STY)	S	318	EQFRRLLSQENRRVT		-0.490851	0.067998
Psd3	Pleckstrin and Sec7 domain containing 3;Pleckstrin and Sec7 domain containing 3;Pleckstrin and Sec7 domain containing 3;PH and SEC7 domain-containing protein 3	Phospho (STY)	S	1007	PSLNPDASPVTAKVK		0.514703	0.0680458
Stard10	START domain containing 10;START domain-containing protein 10	Phospho (STY)	S	94	RPALGRESVQVPDDQ		-0.291664	0.0682289
Hnf4a	Hepatocyte nuclear factor 4-alpha;Hepatic nuclear factor 4, alpha	Phospho (STY)	T	432	GQAATPETPQPSPPS		-0.399158	0.0682578
Raph1	Ras association (RalGDS/AF-6) and pleckstrin homology domains 1	Phospho (STY)	S	602	RMESMNRSYTSLMPP		-0.336118	0.0682691
Tmt1a	Methyltransferase like 7A1	Phospho (STY)	S	218	TIEQASFSKLKLQHI		-0.302139	0.0682956
Atf2	Activating transcription factor 2 (Fragment)	Phospho (STY)	S	94	KKMPLDLSPLATPII		1.05759	0.0683142
Eif4g1	Eukaryotic translation initiation factor 4, gamma 1;Eukaryotic translation initiation factor 4, gamma 1;Eukaryotic translation initiation factor 4 gamma 1	Phospho (STY)	S	1143	VVQRSSLSRERGEKA		-0.596852	0.0683361
Ddi2	Protein DDI1 homolog 2	Phospho (STY)	S	121	RTQAQHSSPGEMASS		-0.242118	0.0683709
F11r	Junctional adhesion molecule A	Phospho (STY)	S	288	YSQPSTRSEGEFKQT		-0.339838	0.06841
Cyld	Ubiquitin carboxyl-terminal hydrolase CYLD	Phospho (STY)	S	414	SSENRFHSLPFSLTK		-0.88669	0.0684716
Nfia	Nuclear factor 1	Phospho (STY)	S	300	FYTGQGRSPGSGSQS		-0.426601	0.0686599
Gapvd1	GTPase-activating protein and VPS9 domain-containing protein 1	Phospho (STY)	S	1085	DDLPDSASQAAHPQD		0.890953	0.0688142
Gstp1	Glutathione S-transferase P 1	Phospho (STY)	S	135	KPFETLLSQNQGGKA		-0.420259	0.0692887
Tgm1	Transglutaminase 1, K polypeptide	Phospho (STY)	S	94	RRPESRGSGVNAAGD		-0.502462	0.0692906
Zc3h11a	Zinc finger CCCH domain-containing protein 11A	Phospho (STY)	S	743	PRRLSSASTGKPPLS		-0.56793	0.0693899
Irs1	Insulin receptor substrate 1	Phospho (STY)	S	336	GTMSRPASVDGSPVS		-0.440093	0.0694207
Agfg1	ArfGAP with FG repeats 1;ArfGAP with FG repeats 1 (Fragment);ArfGAP with FG repeats 1;Arf-GAP domain and FG repeat-containing protein 1	Phospho (STY)	S	181	NKGTPSQSPVVGRSQ		0.234736	0.0694546
Psd3	Pleckstrin and Sec7 domain containing 3;Pleckstrin and Sec7 domain containing 3;Pleckstrin and Sec7 domain containing 3;PH and SEC7 domain-containing protein 3	Phospho (STY)	S	998	VGLKKSHSSPSLNPD		0.513595	0.0694853
Brd4	Bromodomain containing 4;Bromodomain-containing protein 4	Phospho (STY)	S	1154	VKEEKIHSPIIRSEP		-0.27374	0.069499
Bad	BCL2-associated agonist of cell death;Bcl2-associated agonist of cell death	Phospho (STY)	Y	71	TRSRHSSYPAGTEED		-0.253757	0.0696187
Spindoc	Spindlin interactor and repressor of chromatin binding (Fragment);Spindlin interactor and repressor of chromatin-binding protein	Phospho (STY)	S	198	PDPPSPESPTETFAA		0.328882	0.0697247
Dsc2	Desmocollin-2	Phospho (STY)	T	783	VKSGGQETIEMVKGG		0.431149	0.0697315
Eef1d	Eukaryotic translation elongation factor 1 delta (guanine nucleotide exchange protein)	Phospho (STY)	T	123	PPTKKGATPAEDDED		0.719689	0.069745
Dgkd	Diacylglycerol kinase delta	Phospho (STY)	S	44	QKLIRKVSTSGQIRQ		-0.405412	0.0698339
Sf3b2	Splicing factor 3b, subunit 2	Phospho (STY)	S	414	FEEEHKDSDDDSSDD		0.342241	0.0698611
Birc6	Baculoviral IAP repeat-containing protein 6;Baculoviral IAP repeat-containing 6;Baculoviral IAP repeat-containing 6	Phospho (STY)	S	580	GGLLTYKSPATSPIS		-0.643077	0.0699865
Phldb2	Pleckstrin homology-like domain family B member 2	Phospho (STY)	S	976	EFYSRTASESNVYLN		-0.288386	0.070049
Acox1	Peroxisomal acyl-coenzyme A oxidase 1	Phospho (STY)	S	507	KNLQAQVSHRKSKEV		-0.224643	0.0702227
Ap3d1	AP-3 complex subunit delta-1	Phospho (STY)	T	758	RRHSSLPTESDEDIA		-0.457011	0.0702756
Ppp2r5d	Serine/threonine-protein phosphatase 2A 56 kDa regulatory subunit	Phospho (STY)	S	82	KKERRQSSFPFNLNK		-0.313226	0.0703511
Atp11c	Phospholipid-transporting ATPase;Phospholipid-transporting ATPase 11C	Phospho (STY)	S	1107	SCRRASDSLSARPSV		0.628708	0.0703789
Spata13	Spermatogenesis associated 13	Phospho (STY)	S	570	QLAGRSLSIPEDAIA		-0.874249	0.0704917
Tpr	Nucleoprotein TPR	Phospho (STY)	T	2184	VGRGLQLTPGIGGMQ		-0.398104	0.0706588
Evpl	Envoplakin	Phospho (STY)	S	2026	YRCYRAASPTLPRSC		0.436832	0.0707099
Dgat1	Diacylglycerol O-acyltransferase 1	Phospho (STY)	S	20	RRTGSRVSVQGGSGP		-0.497966	0.0708204
Srsf5	Serine/arginine-rich splicing factor 5;Serine and arginine-rich splicing factor 5	Phospho (STY)	S	247	GSSSRSKSPASVDRQ		0.950724	0.0708908
Slc23a2	Solute carrier family 23 member 2	Phospho (STY)	S	81	ETLDSTGSLDPQRSD		-0.384674	0.0709196
Rcsd1	CapZ-interacting protein	Phospho (STY)	S	333	EDRLGQKSPDANMPE		0.188289	0.0710828
Tns2	Tensin 2;Tensin-2	Phospho (STY)	S	817	YPSPGAHSPRAGSVS		-0.24209	0.0711334
Chd9	Chromodomain-helicase-DNA-binding protein 9	Phospho (STY)	S	1753	DIEDDVSSPGDLVIA		0.40186	0.0711806
Larp1	La-related protein 1;La ribonucleoprotein 1, translational regulator	Phospho (STY)	S	568	ALPQQLPSQQLMSKD		-0.285804	0.071234
	Uncharacterized protein C2orf72 homolog	Phospho (STY)	T	76	AEAESAGTAAATESH		0.576579	0.0712369
Tns1	Tensin 1;Tensin 1;Tensin-1	Phospho (STY)	S	930	HPLTQSRSGYIPSGH		-0.317398	0.0712773
Tango6	Transport and Golgi organization protein 6 homolog	Phospho (STY)	S	561	ITAKEAISDDEDEAL		-0.381519	0.0713428
Slc9a1	Sodium/hydrogen exchanger 1	Phospho (STY)	S	603	GGMGKIPSAVSTVSM		-0.524906	0.0714904
Pebp1	Phosphatidylethanolamine-binding protein 1	Phospho (STY)	S	113	YVGSGPPSGTGLHRY		0.293083	0.0715748
Camkk1	Calcium/calmodulin-dependent protein kinase kinase 1, alpha (Fragment);Calcium/calmodulin-dependent protein kinase kinase 1	Phospho (STY)	S	295	KSMLRKRSFGNPFEP		0.428852	0.0716751
Krt8	Keratin, type II cytoskeletal 8	Phospho (STY)	S	24	PRAFSSRSFTSGPGA		-0.186343	0.0717205
Rictor	Rapamycin-insensitive companion of mTOR	Phospho (STY)	S	1161	KSLQLEPSFVGNKHL		-0.248055	0.0717371
Nfix	Nuclear factor 1 (Fragment);Nuclear factor 1;Nuclear factor 1 X-type	Phospho (STY)	S	280	SSTKRPKSIDDSEME		-0.269006	0.0719459
Apbb1ip	Amyloid beta A4 precursor protein-binding family B member 1-interacting protein	Phospho (STY)	S	537	RSSDTCGSPALPSKV		0.626764	0.0719679
Zcchc24	Zinc finger CCHC domain-containing protein 24	Phospho (STY)	S	65	GRPEQLGSPLHSSYL		0.357885	0.0720061
Amfr	E3 ubiquitin-protein ligase AMFR	Phospho (STY)	S	542	ERVPLDLSPRLEETL		-0.302457	0.0720129
Dsp	Desmoplakin	Phospho (STY)	S	2563	FDQYRSGSLSLTQFA		-0.446442	0.072025
Plekha5	Pleckstrin homology domain containing, family A member 5	Phospho (STY)	S	1060	EQLCLAESARPRMTV		-0.262576	0.072147
Aldoc	Fructose-bisphosphate aldolase C	Phospho (STY)	S	36	GILAADESVGSMAKR		0.574819	0.0721844
Khdc4	KH homology domain-containing protein 4	Phospho (STY)	S	570	VAYAADSSDEEEEHG		0.656989	0.0721911
Nav2	Neuron navigator 2	Phospho (STY)	S	1914	SGCSRAPSQVSISAS		-0.349662	0.0722283
D5Ertd579e;Kiaa0232	DNA segment, Chr 5, ERATO Doi 579, expressed;Uncharacterized protein KIAA0232	Phospho (STY)	S	155	IHKKLEGSPSPEEEL		-1.08084	0.072337
Sh3bp1	SH3 domain-binding protein 1	Phospho (STY)	S	262	NHSQADHSPLTTAAP		0.346242	0.072355
Itsn1	Intersectin 1 (SH3 domain protein 1A);Intersectin 1 (SH3 domain protein 1A);Intersectin 1 (SH3 domain protein 1A);Intersectin 1 (SH3 domain protein 1A);Intersectin 1 (SH3 domain protein 1A);Intersectin-1	Phospho (STY)	S	208	AQSFDVASAPPAAEW		-0.493221	0.0723589
Rrbp1	Ribosome binding protein 1;Ribosome-binding protein 1	Phospho (STY)	S	167	IQVLASKSAILEATP		-0.413683	0.072374
Daxx	Death domain-associated protein 6	Phospho (STY)	S	626	SHTWRDASPPSKRFR		-1.03634	0.0723861
Kdm1a	Lysine (K)-specific demethylase 1A (Fragment);Lysine-specific histone demethylase 1A	Phospho (STY)	S	75	PPEEENESEPEEPSG		0.760277	0.0724002
Dok3	Docking protein 3	Phospho (STY)	S	274	CPLPRALSLPSLEPP		0.312833	0.072456
Rassf8	Ras association domain-containing protein 8	Phospho (STY)	S	129	RREPKRKSLTFTGGA		-0.346327	0.0725324
Zc3h13	Zinc finger CCCH domain-containing protein 13	Phospho (STY)	S	355	PRRKRTPSPSYQRTL		-0.639962	0.0726404
Cops3	COP9 signalosome complex subunit 3	Phospho (STY)	S	410	FVQKSMGSQEDDSGN		-0.58127	0.0726598
Fubp1	Far upstream element (FUSE) binding protein 1	Phospho (STY)	S	629	AAYYAQTSPQGMPQH		0.225598	0.0727048
Spp1	Secreted phosphoprotein 1;Osteopontin	Phospho (STY)	S	235	HSKESQESADQSDVI		0.407336	0.0727879
Gtf3c1	General transcription factor III C 1;General transcription factor 3C polypeptide 1	Phospho (STY)	S	1794	QDVRVAASPRPGAEE		-0.216386	0.073002
Chd9	Chromodomain-helicase-DNA-binding protein 9	Phospho (STY)	S	615	NESSDELSDAEQRSQ		0.276094	0.0732434
Ppp3ca	Protein phosphatase 3 catalytic subunit alpha	Phospho (STY)	S	492	PRRDAMPSDANLNSI		-0.443658	0.0732938
Bod1l	Biorientation of chromosomes in cell division protein 1-like 1	Phospho (STY)	S	2751	HDTKEENSGDVEEFS		0.242868	0.0733335
Huwe1	HECT-type E3 ubiquitin transferase;E3 ubiquitin-protein ligase HUWE1	Phospho (STY)	S	2596	DILQLSSSLPLQSRG		-0.286426	0.0739918
Fam171a1	Family with sequence similarity 171, member A1;Family with sequence similarity 171, member A1;Family with sequence similarity 171, member A1	Phospho (STY)	S	460	LGKDYHKSVEIFPLK		1.24431	0.0740304
Dnajc2	DnaJ homolog subfamily C member 2;DnaJ homolog subfamily C member 2;DnaJ heat shock protein family (Hsp40) member C2	Phospho (STY)	S	49	RNRNASTSFQELEDK		1.95173	0.074176
Prkd3	Serine/threonine-protein kinase;Serine/threonine-protein kinase D3	Phospho (STY)	S	360	GSRGLDDSEEPSPPE		0.810933	0.0741811
Dync1i2	Cytoplasmic dynein 1 intermediate chain 2;Dynein cytoplasmic 1 intermediate chain 2	Phospho (STY)	S	81	PIVPPPMSPSSKSVS		-0.280138	0.0742278
Ube4b	Ubiquitin conjugation factor E4;Ubiquitin conjugation factor E4;Ubiquitin conjugation factor E4;Ubiquitin conjugation factor E4;Ubiquitin conjugation factor E4 B	Phospho (STY)	S	105	QSLSRSQSMDIDGVS		-0.258809	0.0742561
Slc16a1	Monocarboxylate transporter 1	Phospho (STY)	S	213	EKLKSKESLQEAGKS		-0.183176	0.0743348
Eepd1	Endonuclease/exonuclease/phosphatase family domain-containing protein 1	Phospho (STY)	S	113	SAQHSPSSLRRDLLA		0.761416	0.0743449
Ncoa3	Nuclear receptor coactivator	Phospho (STY)	S	849	NRAVSLDSPVSVGSG		-0.389413	0.0743783
Srsf3	Serine/arginine-rich splicing factor 3	Phospho (STY)	S	148	RERNHKPSRSFSRSR		-0.487808	0.0745282
Ralb	Ras-related protein Ral-B	Phospho (STY)	S	11	NKGKSQGSLVLHKVI		-0.457313	0.0747014
Tbc1d22b	TBC1 domain family, member 22B;TBC1 domain family, member 22B	Phospho (STY)	S	154	NPLHKQQSLPLRPII		-0.351913	0.0749956
Dcp1a	mRNA-decapping enzyme 1A	Phospho (STY)	S	542	ADLERKASSPSPLTV		-0.52717	0.075068
Scarf1	Scavenger receptor class F member 1	Phospho (STY)	S	612	RSSGDLSSPIRKPKR		0.563375	0.0750958
Niban1	Protein Niban 1	Phospho (STY)	S	614	APDNELPSNEVFQEP		0.708087	0.0751155
Rpl18a	60S ribosomal protein L18a;Large ribosomal subunit protein eL20 (Fragment);Large ribosomal subunit protein eL20	Phospho (STY)	S	94	RHRARAHSIQIMKVE		-0.233893	0.0752357
Thrap3	Thyroid hormone receptor-associated protein 3	Phospho (STY)	S	238	AGSASRASVSDLSPR		-0.415361	0.0752463
Tns2	Tensin 2;Tensin-2	Phospho (STY)	Y	697	ALPTAALYGLRLERE		-0.303993	0.0753502
Cobll1	Cordon-bleu protein-like 1	Phospho (STY)	S	1028	IQKPAETSPPPVAPK		-0.190247	0.0755069
Taf3	TATA-box binding protein associated factor 3;Transcription initiation factor TFIID subunit 3	Phospho (STY)	S	138	KSPKAALSPARLGSP		-0.471365	0.0756563
Ube2j1	Ubiquitin-conjugating enzyme E2J 1 (Fragment);Ubiquitin-conjugating enzyme E2 J1	Phospho (STY)	S	210	QQSQRRPSTSPDVLQ		-0.602622	0.0756921
Shank3	SH3 and multiple ankyrin repeat domains protein 3	Phospho (STY)	S	781	KGIPRTKSVGEDEKL		-0.879153	0.0757445
Zeb1	Zinc finger E-box-binding homeobox 1	Phospho (STY)	S	678	SAMNGSRSCTSSPSP		-0.229317	0.075763
Dennd5b	DENN domain-containing protein 5B	Phospho (STY)	S	178	LKLQRYNSYDINRDT		-0.362462	0.0758962
Nab2	NGFI-A-binding protein 2	Phospho (STY)	S	171	LELGEKLSPLPGGPG		-0.374126	0.0759733
Gm44502;Chkb	Predicted readthrough transcript (NMD candidate), 44502;Choline/ethanolamine kinase	Phospho (STY)	S	40	PNRRRASSLSRDAQR		0.95197	0.0760296
Mllt6	Myeloid/lymphoid or mixed-lineage leukemia; translocated to, 6;Myeloid/lymphoid or mixed-lineage leukemia; translocated to, 6	Phospho (STY)	S	237	GRRSRSASPSTQPEK		-0.523246	0.0761602
Ptdss1	Phosphatidylserine synthase 1	Phospho (STY)	S	442	GSKGSEDSPPKHSSN		0.685928	0.0761863
Dennd2b	DENN domain-containing protein 2B	Phospho (STY)	S	542	NHPPMQLSLKSNSQS		-0.411984	0.0762203
Arap3	ArfGAP with RhoGAP domain, ankyrin repeat and PH domain 3 (Fragment);Arf-GAP with Rho-GAP domain, ANK repeat and PH domain-containing protein 3	Phospho (STY)	S	128	PSLTSQRSFDQPPLS		-0.27821	0.0763405
Aldh2	Aldehyde dehydrogenase, mitochondrial	Phospho (STY)	S	356	VVGNPFDSRTEQGPQ		-0.584678	0.0763634
Cdc42ep4	Cdc42 effector protein 4	Phospho (STY)	S	107	MLGSLRDSALFVKNA		-0.683372	0.0765906
Palld	Palladin	Phospho (STY)	S	1146	PRSRSRDSGDENEPI		0.504937	0.0766201
Rnf169	E3 ubiquitin-protein ligase RNF169	Phospho (STY)	S	279	TKVQRSQSCSDTVQD		-0.302251	0.076784
Dlg1	Discs large MAGUK scaffold protein 1;Disks large homolog 1	Phospho (STY)	S	540	NSSVSSGSGSLRTSQ		-0.265949	0.0771752
Slc4a4	Electrogenic sodium bicarbonate cotransporter 1	Phospho (STY)	S	1069	KPLDRERSSTFLERH		-0.905579	0.077198
Srrm2	Serine/arginine repetitive matrix protein 2	Phospho (STY)	T	2537	LKRVPSPTPVPKEAI		-0.59044	0.0773264
Bcar3	Breast cancer anti-estrogen resistance protein 3 homolog	Phospho (STY)	S	333	LTLKAHQSESHLPIG		0.430514	0.0773622
Nup50	Nuclear pore complex protein Nup50	Phospho (STY)	S	234	STKLQQESPFSFHGN		-0.718939	0.0773702
Spp1	Secreted phosphoprotein 1;Osteopontin	Phospho (STY)	S	232	RLEHSKESQESADQS		0.397382	0.0775749
Eef1a1	Elongation factor 1-alpha 1	Phospho (STY)	T	239	LDCILPPTRPTDKPL		-1.20872	0.0775831
Dcaf5	DDB1- and CUL4-associated factor 5	Phospho (STY)	S	626	QIKVDDLSPSPDSSP		1.0132	0.0776378
Depdc5	DEP domain containing 5 (Fragment)	Phospho (STY)	T	490	RKASVDQTAPLVLDS		-0.369686	0.0776481
Skap2	Src kinase-associated phosphoprotein 2	Phospho (STY)	S	90	ADTISLASERYDKDD		0.508583	0.0777299
Bud13	BUD13 homolog	Phospho (STY)	S	187	RHDTPDPSPPRRVRH		0.854812	0.0777824
Frmd8	FERM domain-containing protein 8	Phospho (STY)	S	20	PAERSHRSSVSSVGA		-0.395212	0.0777865
Pex19	Peroxisomal biogenesis factor 19	Phospho (STY)	S	66	AKDALFASQEKFFQE		0.243081	0.0780567
Srsf7	Serine and arginine-rich splicing factor 7;Serine/arginine-rich splicing factor 7	Phospho (STY)	S	181	ASLRRSRSGSIIGSR		0.338916	0.0781627
Shank3	SH3 and multiple ankyrin repeat domains protein 3	Phospho (STY)	S	1583	PSPVKPASLERVEGL		-0.343173	0.0782305
Spata13	Spermatogenesis associated 13	Phospho (STY)	S	226	PLPRRSKSIDSLSVL		-0.600268	0.0782656
Eef1b	Elongation factor 1-beta	Phospho (STY)	S	106	DDIDLFGSDDEEESE		0.250058	0.0782842
Slc4a4	Electrogenic sodium bicarbonate cotransporter 1	Phospho (STY)	S	65	ERISENYSDKSDVEN		0.415625	0.07843
Sh3bp5l	SH3 domain-binding protein 5-like	Phospho (STY)	S	377	QSRGRRGSDIGVRGG		-0.619646	0.0786002
Arid1a	AT-rich interactive domain-containing protein 1A;AT rich interactive domain 1A (SWI-like)	Phospho (STY)	S	703	PSPSPVGSPASVAQS		0.372867	0.0786446
Afdn	Afadin, adherens junction formation factor;Afadin, adherens junction formation factor;Afadin	Phospho (STY)	S	1158	NRADHRSSPNVANQP		0.583012	0.0786648
Zc3h18	Zinc finger CCCH-type containing 18;Zinc finger CCCH-type containing 18;Zinc finger CCCH domain-containing protein 18	Phospho (STY)	S	80	PKSQDQDSEAHELSR		0.462128	0.078738
Dock7	Dedicator of cytokinesis 7;Dedicator of cytokinesis 7;Dedicator of cytokinesis 7;Dedicator of cytokinesis 7;Dedicator of cytokinesis protein 7	Phospho (STY)	S	896	LNLNRSRSLSNSNPD		-0.161725	0.0787403
Fnbp1	Formin binding protein 1;Formin-binding protein 1	Phospho (STY)	S	491	SEQARRQSGLYDGQT		-0.504543	0.0787828
Nck1	Non-catalytic region of tyrosine kinase adaptor protein 1;Cytoplasmic protein NCK1	Phospho (STY)	S	21	GKVKRKPSVPDTASP		-0.276409	0.0787979
Bag3	BAG family molecular chaperone regulator 3	Phospho (STY)	S	390	PAPSAVPSPPKNVAA		0.200228	0.0788496
Larp1	La-related protein 1;La ribonucleoprotein 1, translational regulator	Phospho (STY)	S	743	EPSTIARSLPTTVPE		-0.292976	0.078851
Htatsf1	HIV Tat-specific factor 1 homolog	Phospho (STY)	S	697	GKKDDDASDKVFEDN		1.33525	0.0790812
Rmdn3	Regulator of microtubule dynamics protein 3	Phospho (STY)	S	50	RSHSLPNSLDYAQAS		0.521666	0.0791769
Pacsin2	Protein kinase C and casein kinase substrate in neurons protein 2	Phospho (STY)	Y	361	STQLQSSYNPFEDED		-0.339963	0.0792877
Cdk7	Cyclin-dependent kinase 7	Phospho (STY)	T	133	GSPNRAYTHQVVTRW		-0.69095	0.0792973
Armc10	Armadillo repeat-containing protein 10	Phospho (STY)	S	43	RRLRPSRSAEDLTDG		-0.328996	0.0793063
Prkag2	5'-AMP-activated protein kinase subunit gamma-2	Phospho (STY)	S	143	PNSNPSTSPGGIRFF		-0.278788	0.0794893
Slc38a3	Solute carrier family 38, member 3 (Fragment);Solute carrier family 38, member 3 (Fragment);Sodium-coupled neutral amino acid transporter 3	Phospho (STY)	S	53	GFLQKSPSKEPHFTD		-0.620676	0.0794962
Usp10	Ubiquitin carboxyl-terminal hydrolase 10	Phospho (STY)	S	223	ISGPVPDSPFPRTLG		-0.536154	0.0795658
Cers6	Ceramide synthase 6	Phospho (STY)	S	345	DDRSDIESSSDDEDS		0.586309	0.0796027
Dcp1a	mRNA-decapping enzyme 1A	Phospho (STY)	S	339	LPLSPVLSPTLPAEA		-0.180769	0.0796549
Lsr	Lipolysis-stimulated lipoprotein receptor	Phospho (STY)	T	283	THLSPAKTPPPPPAM		-0.270395	0.0798717
U2af1	Splicing factor U2AF 35 kDa subunit	Phospho (STY)	S	61	NPQNSSQSADGLRCA		-0.624804	0.0799286
Mtmr12	Myotubularin-related protein 12	Phospho (STY)	S	564	FKHQRQLSLPLTQSK		-0.173904	0.0800524
Nop2	NOP2 nucleolar protein	Phospho (STY)	S	59	AAKRRAGSVDVPKPN		-0.562868	0.0801265
Ncoa3	Nuclear receptor coactivator	Phospho (STY)	S	561	VSGQDSKSPLGLYCE		0.246676	0.0801782
Tns2	Tensin 2;Tensin-2	Phospho (STY)	T	95	RIEHLGSTKSLNHSK		-1.10503	0.0802347
Proser2	Proline and serine-rich protein 2	Phospho (STY)	Y	415	QNASRSLYEPRPDGS		-0.490283	0.0802737
Slc66a2	Solute carrier family 66 member 2	Phospho (STY)	S	110	ELNIKRRSFAATDSK		-0.440485	0.0803124
Pcnp	PEST proteolytic signal-containing nuclear protein	Phospho (STY)	S	153	IGRDTPTSAGPNSFN		-0.297104	0.0806912
Tra2a	Transformer 2 alpha	Phospho (STY)	T	86	RSRSRSYTPEYRRRR		-0.456127	0.0807119
Cdc42ep4	Cdc42 effector protein 4	Phospho (STY)	S	140	LPKSLSSSPVKKADA		0.620591	0.0808143
Nos3	Nitric oxide synthase 3	Phospho (STY)	S	1176	TSRIRTQSFSLQERQ		-0.385689	0.0810851
Ubxn1	UBX domain protein 1;UBX domain-containing protein 1	Phospho (STY)	S	165	DPGPVPSSPSQEPPT		-0.229109	0.0814403
Gys2	Glycogen [starch] synthase, liver	Phospho (STY)	S	684	RDRLNIKSPFSLNHF		-0.472999	0.0814445
Mast3	non-specific serine/threonine protein kinase;Microtubule-associated serine/threonine-protein kinase 3	Phospho (STY)	S	140	FLSKHFRSSESVVDE		-0.788065	0.0814548
Skap2	Src kinase-associated phosphoprotein 2	Phospho (STY)	S	272	EEEEDTASVKMDEQG		0.261072	0.0815177
Scaf11	SR-related CTD-associated factor 11	Phospho (STY)	S	609	NIEAFVESPKMESCE		0.214138	0.0815868
Sytl4	Synaptotagmin-like protein 4	Phospho (STY)	S	275	RPSEYTKSVIDLRPE		0.298241	0.0815928
Zc3hav1	Zinc finger CCCH type, antiviral 1;Zinc finger CCCH-type antiviral protein 1	Phospho (STY)	S	273	PLGSGPPSPDVTGCK		-0.578845	0.0816112
Eif4b	Eukaryotic translation initiation factor 4B	Phospho (STY)	S	504	SSDTEQPSPTSGGGK		0.259665	0.0817431
Ermap	Erythroblast membrane-associated protein;Erythroid membrane-associated protein	Phospho (STY)	S	538	ELQKSEESIVPKQEG		-0.620469	0.0818558
Mia2	MIA SH3 domain ER export factor 2;Melanoma inhibitory activity protein 2	Phospho (STY)	S	1191	APSDRSLSPPWEQDR		0.135683	0.0818971
Pias1	E3 SUMO-protein ligase PIAS1;Protein inhibitor of activated STAT 1	Phospho (STY)	S	503	LSLPHQASPVSRTPS		-0.466351	0.0822131
Abcb11	Bile salt export pump	Phospho (STY)	S	696	YQDSLRASIRQRSKS		-0.411058	0.0823607
Cyb5b	Cytochrome b5 type B	Phospho (STY)	T	71	EQAGADATESFEDVG		0.455089	0.0825727
Wnk1	Serine/threonine-protein kinase WNK1	Phospho (STY)	S	1973	KKEGPVTSPPFRDSE		1.07478	0.0826576
Trp53bp1;Tp53bp1	Transformation related protein 53 binding protein 1;TP53-binding protein 1	Phospho (STY)	S	368	SSDLVAPSPDAFRST		-0.299142	0.082658
Arhgef12	Rho guanine nucleotide exchange factor 12	Phospho (STY)	S	22	KKPIRHGSILNRESP		-0.23713	0.082823
Nudc	Nuclear migration protein nudC	Phospho (STY)	T	99	AKEAKAETPGPQIKE		-0.566336	0.0828377
Arhgap42	Rho GTPase-activating protein 42	Phospho (STY)	S	720	GNKSYSGSIQSLTSI		-0.380132	0.0828735
Kif13b	Kinesin family member 13B	Phospho (STY)	S	1512	TEEAQQGSPGPSGAL		-0.352984	0.0828819
Phactr4	Phosphatase and actin regulator 4	Phospho (STY)	S	582	NTLIRRLSQRPTAEE		-0.416403	0.0828957
Sptbn1	Spectrin beta chain, non-erythrocytic 1	Phospho (STY)	T	2319	TSASTQSTPASSRAQ		0.460844	0.0829445
Ablim3	Actin-binding LIM protein 3	Phospho (STY)	S	379	SSPGYIDSPTYSRQG		-0.261462	0.0829668
Tgoln1	Trans-Golgi network integral membrane protein 1	Phospho (STY)	S	210	TLTSKTESGETLAGD		0.212607	0.0831843
Eepd1	Endonuclease/exonuclease/phosphatase family domain-containing protein 1	Phospho (STY)	S	173	REHGPFRSVEDLVRM		0.25864	0.083197
Ralgapa2	Ral GTPase activating protein, alpha subunit 2 (catalytic);Ral GTPase activating protein, alpha subunit 2 (catalytic)	Phospho (STY)	S	765	QQVPRSSSTSDITER		-0.802478	0.0832601
Tbc1d23	TBC1 domain family member 23	Phospho (STY)	S	507	TVREKVISFIENSST		-0.899129	0.0833663
Ppp1r12c	Protein phosphatase 1, regulatory subunit 12C (Fragment);Protein phosphatase 1 regulatory subunit 12C	Phospho (STY)	S	332	PVSSNPKSPVLPEEA		-0.292488	0.0834983
Timd4	T-cell immunoglobulin and mucin domain-containing protein 4	Phospho (STY)	S	325	DNTEDSDSVLNDMSH		0.566026	0.0835061
Ric1	Protein RIC1 homolog;Protein RIC1 homolog (Fragment);RAB6A GEF complex partner 1 (Fragment);Guanine nucleotide exchange factor subunit RIC1	Phospho (STY)	S	1036	FGLQKTLSMPTGPSG		-0.362053	0.0835188
Ctnnd1	Catenin (cadherin associated protein), delta 1;Catenin (cadherin associated protein), delta 1;Catenin (cadherin associated protein), delta 1;Catenin delta-1	Phospho (STY)	T	637	TEDPANDTVDFPKRT		-0.839212	0.0835442
Wipf2	WAS/WASL-interacting protein family member 2	Phospho (STY)	S	235	PPVKPPPSPVNIRTG		-0.396946	0.0835923
Slc25a13	Electrogenic aspartate/glutamate antiporter SLC25A13, mitochondrial	Phospho (STY)	S	315	AQRQQKASGDAARPF		-0.473135	0.0836049
Abhd15	Protein ABHD15	Phospho (STY)	S	425	GLSRRRTSFLGGRRR		0.472544	0.0836255
Lemd3	LEM domain containing 3;LEM domain containing 3;Inner nuclear membrane protein Man1	Phospho (STY)	S	260	CREHYSDSEEEEEEG		0.23454	0.0836485
Sntb2	Beta-2-syntrophin	Phospho (STY)	S	90	PAGEASASPPVRRVR		0.157488	0.0836783
Cdk12	Cyclin-dependent kinase 12	Phospho (STY)	S	331	SPYGRRRSSSPFLSK		-0.798445	0.0837438
Pde1a	Phosphodiesterase (Fragment);Dual specificity calcium/calmodulin-dependent 3',5'-cyclic nucleotide phosphodiesterase 1A	Phospho (STY)	S	453	LSAVDLKSFKNNLVD		4.01011	0.0839406
Eif4e2	Eukaryotic translation initiation factor 4E member 2;Eukaryotic translation initiation factor 4E member 2;Eukaryotic translation initiation factor 4E member 2;Eukaryotic translation initiation factor 4E member 2;Eukaryotic translation initiation factor 4E type 2	Phospho (STY)	S	13	DALKDDDSGDHDQNE		0.720388	0.083975
Raph1	Ras association (RalGDS/AF-6) and pleckstrin homology domains 1	Phospho (STY)	S	850	PTLPKQQSFGVKPPP		-0.295662	0.0840761
Psmd2	26S proteasome non-ATPase regulatory subunit 2	Phospho (STY)	S	361	ENNRFGGSGSQVDSA		0.210799	0.0840892
Rfc1	Replication factor C subunit 1	Phospho (STY)	S	365	PTKRESVSPEDSEKK		0.367264	0.0840992
Arhgap12	Rho GTPase-activating protein 12;Rho GTPase activating protein 12	Phospho (STY)	T	631	KFLTRRPTLQAVREK		-0.978407	0.0841582
Tjp3	Tight junction protein 3;Tight junction protein ZO-3	Phospho (STY)	S	106	ATKASPASGHQLSDQ		-0.451425	0.0842005
Son	Son DNA binding protein;Son DNA binding protein;Son DNA binding protein;Protein SON	Phospho (STY)	S	1021	SYERSMMSPMAERSM		-0.373465	0.084247
Nasp	Nuclear autoantigenic sperm protein	Phospho (STY)	S	387	KRKPEEESPRKDDAK		2.83134	0.0843061
Pbx2	Pre-B-cell leukemia transcription factor 2;Pre B cell leukemia homeobox 2;Pre B cell leukemia homeobox 2	Phospho (STY)	S	330	SVAQGGHSRTSSPTP		-0.26921	0.0843458
Yap1	Transcriptional coactivator YAP1	Phospho (STY)	S	274	PPPLAPQSPQGGVLG		-0.217748	0.0846776
Nufip2	FMR1-interacting protein NUFIP2	Phospho (STY)	S	215	ADNDGSGSESGYTTP		0.23249	0.0847129
Pdzk1	PDZ domain containing 1;Na(+)/H(+) exchange regulatory cofactor NHE-RF3	Phospho (STY)	S	492	KGETSAESEHDAHPA		-0.302347	0.0847167
Iws1	IWS1, SUPT6 interacting protein;Protein IWS1 homolog	Phospho (STY)	T	672	LSSTGGQTPRRDLEK		0.357119	0.0848447
Mrtfa	Myocardin related transcription factor A;Myocardin related transcription factor A;Myocardin-related transcription factor A	Phospho (STY)	S	106	GIMPPLKSPAAFHEQ		-0.660106	0.084975
Sec63	Translocation protein SEC63 homolog	Phospho (STY)	S	606	REQDEKQSKDDEAEW		-0.279063	0.0850291
Gbf1	Golgi-specific brefeldin A-resistance factor 1	Phospho (STY)	S	314	TDLEQAGSPREITTS		-0.257529	0.0852328
Phactr4	Phosphatase and actin regulator 4	Phospho (STY)	S	620	RRLTRKLSQRPTVAE		-0.51598	0.0853443
Nsfl1c	NSFL1 cofactor p47	Phospho (STY)	S	176	AGERRRHSGQDVHVV		-1.1322	0.0855903
Kif5b	Kinesin-1 heavy chain	Phospho (STY)	S	412	AAVGMAGSFTDAERR		-0.608512	0.0855994
Iqgap2	Ras GTPase-activating-like protein IQGAP2	Phospho (STY)	S	554	ECLDRKQSDHILTAL		-0.676261	0.0856971
Fmnl2	Formin-like protein 2;Formin-like 2;Formin-like 2;Formin-like 2	Phospho (STY)	S	188	LPSPVGNSVSRSGRH		-0.925261	0.0857445
Sorbs2	Sorbin and SH3 domain containing 2	Phospho (STY)	S	389	RSLERPSSSASMAGD		-0.257671	0.0858501
Ugdh	UDP-glucose 6-dehydrogenase	Phospho (STY)	T	474	SSKRIPYTPGEIPKF		-0.422978	0.0859138
Arpp19	cAMP-regulated phosphoprotein 19	Phospho (STY)	S	63	DLPQRKPSLVASKLA		-0.44277	0.0859672
Med13	Mediator of RNA polymerase II transcription subunit 13	Phospho (STY)	S	1032	GPASAQGSVKYENSD		-0.612449	0.0860728
Pkp4	Plakophilin 4;Plakophilin-4	Phospho (STY)	S	289	TAVRRVGSVTSRQTS		-0.362013	0.0860859
Ubr4	E3 ubiquitin-protein ligase UBR4	Phospho (STY)	S	2716	RHVTLPSSPRSNTPM		0.936311	0.086108
Gigyf2	GRB10-interacting GYF protein 2	Phospho (STY)	T	383	LSSARPGTPSDHQPQ		-0.308924	0.0861541
Tgm1	Transglutaminase 1, K polypeptide	Phospho (STY)	T	103	VNAAGDGTIREGMLV		-0.611695	0.0863433
Tor1aip1	Torsin-1A-interacting protein 1	Phospho (STY)	S	154	GLRDSPSSSEDREED		0.304918	0.0864846
Gbf1	Golgi-specific brefeldin A-resistance factor 1	Phospho (STY)	S	1786	PSSSSPGSPMASSPS		-0.35203	0.0865784
Slco1b2	Solute carrier organic anion transporter family member;Solute carrier organic anion transporter family member 1B2	Phospho (STY)	S	290	KERKNSASLHVLKTD		-0.446595	0.0866613
Zfp106	Zinc finger protein 106	Phospho (STY)	S	1018	RATGDGSSPELPSLE		0.288154	0.0869276
Osbpl8	Oxysterol-binding protein-related protein 8	Phospho (STY)	S	314	DNFQLNDSEIERQHF		-0.194707	0.0869306
Osbpl11	Oxysterol-binding protein;Oxysterol-binding protein;Oxysterol-binding protein-related protein 11	Phospho (STY)	S	186	SLASSGNSPISQRRP		-0.330394	0.0872814
Nek9	Serine/threonine-protein kinase Nek9	Phospho (STY)	S	834	EFIPMPDSPAPLSAA		-0.412699	0.0873194
Cgn	Cingulin	Phospho (STY)	S	91	GSPGALSSDSELPEN		0.718936	0.0873524
Prkd3	Serine/threonine-protein kinase;Serine/threonine-protein kinase D3	Phospho (STY)	S	391	EETVKTISPSTSNNI		-0.385959	0.0875134
Pxn	Paxillin	Phospho (STY)	S	811	QLDSMLGSLQSDLNK		-0.167327	0.0876165
Deptor	DEP domain containing MTOR-interacting protein;DEP domain-containing mTOR-interacting protein	Phospho (STY)	S	260	HDSRKSTSFMSVSPS		-0.347316	0.087644
Nfia	Nuclear factor 1	Phospho (STY)	S	335	KSGFSSPSPSQTSSL		-1.07581	0.0877008
Rexo1	RNA exonuclease 1 homolog	Phospho (STY)	S	487	LVERKARSLDEGAPQ		-0.544672	0.0877338
Slc4a7	Anion exchange protein	Phospho (STY)	T	284	GGSRENSTVDFSKVD		-3.04192	0.0877362
Cavin2	Caveolae-associated protein 2	Phospho (STY)	S	218	DEEALEDSAEEKMEE		0.193116	0.0877423
Vps13d	Vacuolar protein sorting 13D	Phospho (STY)	S	1039	PTGSLRDSRAQSPVS		0.575637	0.0878187
Rfc1	Replication factor C subunit 1	Phospho (STY)	S	244	IKKARKDSEEGEESF		-0.365709	0.0878834
Rfx5	DNA-binding protein Rfx5	Phospho (STY)	S	538	AIVNSPRSPRLLWET		-0.436305	0.0879807
Ranbp2	E3 SUMO-protein ligase RanBP2	Phospho (STY)	S	781	ELKHSTPSPTKYSLS		-0.662619	0.0881026
Nup133	Nuclear pore complex protein Nup133	Phospho (STY)	S	492	LEESLTSSVGGRGSE		-0.387676	0.0881091
Prrc2a	Proline-rich coiled-coil 2A;Protein PRRC2A	Phospho (STY)	S	1035	SETRSEGSEYEEIPK		0.275383	0.0884182
Huwe1	HECT-type E3 ubiquitin transferase;E3 ubiquitin-protein ligase HUWE1	Phospho (STY)	S	1368	GGVVRDLSMSEEDQM		-0.406484	0.0887556
Pdcd11	Protein RRP5 homolog	Phospho (STY)	S	1490	GAAEEDDSGVEVYYR		-0.162431	0.0888756
Zfpm1	Zinc finger protein ZFPM1	Phospho (STY)	S	497	QAPSRTPSPHSPNPV		-0.618297	0.0889705
Nipbl	Nipped-B-like protein	Phospho (STY)	S	274	AASFPLRSPQPVCSP		-0.297413	0.0890085
Eif5b	Eukaryotic translation initiation factor 5B	Phospho (STY)	S	108	GQKGKKTSFDENDSE		-0.491955	0.089011
F5	Coagulation factor V	Phospho (STY)	S	935	RVASEKGSYEIIAAN		0.216842	0.0890745
Cttn	Src substrate cortactin	Phospho (STY)	S	113	SKLSKHCSQVDSVRG		-0.594211	0.0896595
Map4	Microtubule-associated protein 4	Phospho (STY)	S	517	VTSVKDMSPSAETEA		0.172861	0.0896971
Eef2k	Eukaryotic elongation factor 2 kinase	Phospho (STY)	S	473	RHESDEDSLGSSGRV		0.69279	0.0899315
Son	Son DNA binding protein;Son DNA binding protein;Son DNA binding protein;Protein SON	Phospho (STY)	S	1723	QAVAVALSPKESSED		0.43507	0.0899673
Mme	Neprilysin	Phospho (STY)	S	6	__MGRSESQMDITDI		0.614412	0.0901854
Ndufv3	NADH dehydrogenase [ubiquinone] flavoprotein 3, mitochondrial	Phospho (STY)	S	165	SSSSDSDSDGEEHDS		0.53858	0.0902427
Errfi1	ERBB receptor feedback inhibitor 1	Phospho (STY)	S	336	SRTPSPKSLPSYLNG		-0.368163	0.0903402
Pi4k2a	Phosphatidylinositol 4-kinase type 2-alpha	Phospho (STY)	S	462	RSHQRSASESYTQSF		-0.198691	0.0904588
Tjp3	Tight junction protein 3;Tight junction protein ZO-3	Phospho (STY)	S	111	PASGHQLSDQEEADH		-0.261725	0.090557
Eya4	Eyes absent homolog;Eyes absent homolog;Eyes absent homolog 4	Phospho (STY)	S	361	RGRKNNPSPPPDSDL		-0.458823	0.0905854
Selenbp1	Methanethiol oxidase	Phospho (STY)	S	53	TVDVDPKSPQYSQVI		-0.336992	0.0908007
Nelfa	Negative elongation factor A	Phospho (STY)	T	277	EAKRRRKTLDTEVVE		-0.543674	0.0910407
Map4k4	Mitogen-activated protein kinase kinase kinase kinase 4	Phospho (STY)	S	949	QDPTRKGSVVNVNPT		-0.65833	0.0911342
Gpr39	G protein-coupled receptor 39;G-protein coupled receptor 39	Phospho (STY)	S	390	DSTSSARSPLIFLAS		0.556906	0.0911453
Hnrnpa3	Heterogeneous nuclear ribonucleoprotein A3	Phospho (STY)	S	116	RAVSREDSVKPGAHL		-0.613432	0.0912591
Snta1	Syntrophin, acidic 1;Alpha-1-syntrophin	Phospho (STY)	S	195	PLQRQPSSPGPQPRN		-0.325356	0.0912769
Canx	Calnexin	Phospho (STY)	S	563	EEDGVTGSQDEEDSK		0.478711	0.0912827
Rnf168	E3 ubiquitin-protein ligase RNF168	Phospho (STY)	S	264	TDRSDTKSPVLQDTE		0.213845	0.0912955
Mid1ip1	Mid1-interacting protein 1	Phospho (STY)	S	78	SPGSANESFFAPSRD		0.386629	0.0913031
Ahsg	Alpha-2-HS-glycoprotein	Phospho (STY)	S	59	QCHSTPDSAEDVRKL		0.364229	0.0914669
Cgn	Cingulin	Phospho (STY)	S	135	IRSQSQASLTGLAFM		-0.493697	0.0915281
Abcb11	Bile salt export pump	Phospho (STY)	S	703	SIRQRSKSQLSHLSH		-0.774337	0.0915471
Prox1	Prospero homeobox protein 1	Phospho (STY)	S	177	ENIIRGMSHSPSVAL		-0.356045	0.0916776
Znf219	Zinc finger protein 219	Phospho (STY)	S	150	SSGGMQSSPAAEGLA		-0.398376	0.0917472
Ncam1	Neural cell adhesion molecule 1 (Fragment);Neural cell adhesion molecule 1	Phospho (STY)	S	979	EAATAPASPKSKAAT		-0.654685	0.0918036
Pkp2	Plakophilin-2	Phospho (STY)	T	279	EPGRMLTTAGQAAVG		-0.825192	0.0918741
Gigyf1	GRB10-interacting GYF protein 1	Phospho (STY)	S	863	LGLKSSRSSPSLSDS		-0.283871	0.0921067
Prox1	Prospero homeobox protein 1	Phospho (STY)	S	179	IIRGMSHSPSVALRG		-0.355753	0.0921641
Rai14	Ankycorbin	Phospho (STY)	S	516	LGLLSQESADGYSHL		-0.381894	0.0921804
Hba	Hemoglobin subunit alpha	Phospho (STY)	S	69	KVADALASAAGHLDD		0.41834	0.0923524
Spata13	Spermatogenesis associated 13	Phospho (STY)	S	670	RPFTFSQSTPIGLDR		-0.278115	0.0924752
Mtss1	MTSS I-BAR domain containing 1;Protein MTSS 1	Phospho (STY)	S	323	VRLSSVSSHDSGFIS		-0.51728	0.0925427
Eif4g2	Eukaryotic translation initiation factor 4, gamma 2;Eukaryotic translation initiation factor 4 gamma 2	Phospho (STY)	S	17	ASRFSASSGGGGSRG		0.594247	0.0928069
Dek	Protein DEK	Phospho (STY)	S	312	ESESEDSSDDEPLIK		1.01427	0.0928645
Zfp36l1	mRNA decay activator protein ZFP36L1	Phospho (STY)	S	54	GGFPRRHSVTLPSSK		-0.276625	0.0929292
Cavin2	Caveolae-associated protein 2	Phospho (STY)	S	178	FVKEPVPSAAEGKEE		-0.559291	0.0929647
Zcchc8	Zinc finger CCHC domain-containing protein 8	Phospho (STY)	S	411	YLNSNIQSPSMRSSG		-0.394526	0.0933131
Rbsn	Rabenosyn-5	Phospho (STY)	S	225	SPNSVHGSRRGSISS		0.229132	0.0935246
Osbpl8	Oxysterol-binding protein-related protein 8	Phospho (STY)	S	89	SQNKDDSSLSMSKSK		-0.679819	0.0936317
Nhsl1	NHS-like 1;NHS-like protein 1	Phospho (STY)	T	1409	HSPSPPVTPTSAAPN		-0.403117	0.0936465
Ccnl2	Cyclin-L2	Phospho (STY)	S	345	EGKGGKPSPPSGKSA		-0.283705	0.093649
Afdn	Afadin, adherens junction formation factor;Afadin, adherens junction formation factor;Afadin	Phospho (STY)	T	1443	ASFSPLATQAKPEKP		-0.423119	0.0936704
R3hdm1	R3H domain containing 1	Phospho (STY)	S	381	PAVTKASSFSGISVL		-0.358293	0.0937937
Pde7b	Phosphodiesterase;Phosphodiesterase;cAMP-specific 3',5'-cyclic phosphodiesterase 7B	Phospho (STY)	S	439	NQHRRRGSGQDLAGP		-0.485414	0.0939327
Fgd4	FYVE, RhoGEF and PH domain containing 4 (Fragment);FYVE, RhoGEF and PH domain-containing protein 4	Phospho (STY)	S	702	VVDDMPKSADLPHSF		-0.259903	0.0940013
Spp2	Secreted phosphoprotein 2;Secreted phosphoprotein 24	Phospho (STY)	S	48	DYLLGFLSDESRSEQ		0.348295	0.0940015
Exoc7	Exocyst complex component 7	Phospho (STY)	Y	249	SSSSGVPYSPAIPNK		-0.525384	0.0940832
Mindy4	Ubiquitin carboxyl-terminal hydrolase MINDY;Probable ubiquitin carboxyl-terminal hydrolase MINDY-4	Phospho (STY)	S	143	AGKARHDSLDGDILG		-0.717293	0.0940856
Dcaf10	DDB1- and CUL4-associated factor 10	Phospho (STY)	S	57	SPPPVAGSPRLPGGP		-0.262765	0.094127
Zbtb7a	Zinc finger and BTB domain-containing protein 7A	Phospho (STY)	S	537	EEDEEEASPDGSGRL		0.93691	0.0941746
Trp53bp2;Tp53bp2	Transformation related protein 53 binding protein 2;Apoptosis-stimulating of p53 protein 2	Phospho (STY)	S	719	SNPYRNQSDADLEAL		-0.418787	0.0942599
Sorbs1	Sorbin and SH3 domain containing 1	Phospho (STY)	S	62	SPVSPQESPKHESKS		0.381684	0.0943385
Parp4	Protein mono-ADP-ribosyltransferase PARP4	Phospho (STY)	S	96	VRNYDPLSPAPAAPP		-0.430843	0.0944487
Synpo2	Synaptopodin 2	Phospho (STY)	S	300	TGRGCVASPVEGGRS		-0.645495	0.0944787
Rin3	Ras and Rab interactor 3	Phospho (STY)	S	389	RRISERVSLESQNVG		-0.48266	0.0946261
Pcf11	Pre-mRNA cleavage complex 2 protein Pcf11	Phospho (STY)	S	488	SRSRSPKSRSPIIHS		-1.84497	0.0947956
Mak16	Protein MAK16 homolog	Phospho (STY)	S	199	KQEAESDSEDEEEEE		-0.757408	0.0948031
Prkag2	5'-AMP-activated protein kinase subunit gamma-2	Phospho (STY)	S	135	RSSSKESSPNSNPST		-0.26325	0.0948715
Klf12	Krueppel-like factor 12	Phospho (STY)	Y	48	GSPNVHNYPDMEAVP		-0.495736	0.0948765
Hnrnpl	Heterogeneous nuclear ribonucleoprotein L (Fragment);Heterogeneous nuclear ribonucleoprotein L	Phospho (STY)	S	174	KISRPGDSDDSRSVN		-0.375596	0.0949314
Ints1	Integrator complex subunit 1	Phospho (STY)	S	1356	EAPKPESSPEPPPGQ		-0.232206	0.0949693
Slc25a13	Electrogenic aspartate/glutamate antiporter SLC25A13, mitochondrial	Phospho (STY)	S	51	YLNIFGESQPNPKTV		-0.215571	0.0951695
Mprip	Myosin phosphatase Rho interacting protein (Fragment)	Phospho (STY)	T	163	LSPPSPSTPHSRYGC		-0.319372	0.095187
Erf	Ets2 repressor factor;ETS domain-containing transcription factor ERF	Phospho (STY)	T	529	GESGGPLTPRRVSSD		-0.343752	0.095211
Bcl9l	B-cell CLL/lymphoma 9-like protein	Phospho (STY)	S	939	PTLSQVHSPLVTSPS		0.672986	0.0952419
Slc4a7	Anion exchange protein	Phospho (STY)	S	233	SRIPLVRSFADIGKK		0.188397	0.0952462
Ankrd17	Ankyrin repeat domain 17;Ankyrin repeat domain 17;Ankyrin repeat domain-containing protein 17	Phospho (STY)	S	2042	VSSPSSPSPPAQPGG		0.345804	0.0953384
Srrm2	Serine/arginine repetitive matrix protein 2	Phospho (STY)	S	1400	RRSRSGSSPGLRDGS		0.506023	0.0954435
Eloa	Elongin-A	Phospho (STY)	S	82	LVPVERNSEAEDQDF		0.189928	0.0955979
Tor1aip1	Torsin-1A-interacting protein 1	Phospho (STY)	S	153	RGLRDSPSSSEDREE		0.296027	0.0956032
Pde3b	Phosphodiesterase;cGMP-inhibited 3',5'-cyclic phosphodiesterase 3B	Phospho (STY)	S	474	IPKQRSSSVSLTHHA		-1.05592	0.0956176
Nadk	NAD kinase (Fragment);NAD kinase	Phospho (STY)	S	64	KEFRRTRSLHGPCPV		-0.640941	0.0956632
Sgta	Small glutamine-rich tetratricopeptide repeat-containing protein alpha	Phospho (STY)	S	303	IRSQVVRSRTPSASH		-0.379594	0.0957296
Thrap3	Thyroid hormone receptor-associated protein 3	Phospho (STY)	S	320	KKSPVGKSPPATGSA		0.168938	0.0958237
Map2	Microtubule-associated protein;Microtubule-associated protein 2;Microtubule-associated protein;Microtubule-associated protein;Microtubule-associated protein	Phospho (STY)	S	1944	GAEIITQSPSRSSVA		-0.539264	0.0960195
Nup153	Nucleoporin 153	Phospho (STY)	S	615	LKTPGFASPKVDSPA		-0.554006	0.0962601
Osbpl8	Oxysterol-binding protein-related protein 8	Phospho (STY)	S	331	QDLYSDKSDKENDPE		0.38588	0.0964227
Trak1	Trafficking protein, kinesin binding 1	Phospho (STY)	S	189	TPLKRNESSSSVQNY		0.217043	0.0964555
Cers5	Ceramide synthase 5	Phospho (STY)	S	356	RSDVESSSEEEDETT		0.589531	0.0965882
Srsf9	Serine and arginine-rich splicing factor 9 (Fragment);Serine/arginine-rich splicing factor 9	Phospho (STY)	S	126	VYPERSTSYGYSRSR		0.221499	0.0965949
Cobll1	Cordon-bleu protein-like 1	Phospho (STY)	S	1060	MTLPAETSPPPVFPK		-0.191861	0.0966822
2900026A02Rik	RIKEN cDNA 2900026A02 gene	Phospho (STY)	T	1030	MLEPSRKTPPPLSPR		0.37869	0.0967102
Plin1	Perilipin-1	Phospho (STY)	S	410	YVPLPRLSLMEPESE		-0.984262	0.0967502
Acly	ATP-citrate synthase	Phospho (STY)	S	77	GLVGVNLSLDGVKSW		-0.772972	0.0967969
Kat6a	Histone acetyltransferase;Histone acetyltransferase;Histone acetyltransferase KAT6A	Phospho (STY)	S	1306	SPLDSSNSPEAEPKE		0.377652	0.0969204
Fnbp4	Formin binding protein 4;Formin binding protein 4;Formin-binding protein 4	Phospho (STY)	S	486	DGSVSGSSPRSDISQ		0.534481	0.0971004
Matr3	Matrin-3	Phospho (STY)	S	4	____MSKSFQQSSLG		-0.56258	0.0972342
Trappc12	Trafficking protein particle complex subunit 12	Phospho (STY)	S	338	APLDVPESPKPFSQI		-1.46577	0.097275
Caprin1	Caprin-1	Phospho (STY)	S	304	FMAETQFSSGEKEQV		-0.193978	0.097275
Tnks1bp1	182 kDa tankyrase-1-binding protein	Phospho (STY)	S	545	ESPRKPISGVQGNDP		-0.425871	0.0972968
Arfgap1	ADP-ribosylation factor GTPase activating protein 1;ADP-ribosylation factor GTPase-activating protein 1;ADP-ribosylation factor GTPase activating protein 1;ADP-ribosylation factor GTPase activating protein 1	Phospho (STY)	S	155	RASGQPQSAAASGDK		-0.404707	0.0972993
Lmnb2	Lamin B2;Lamin-B2	Phospho (STY)	S	416	ITISRATSSSSSSSG		-0.483116	0.097329
Sorbs1	Sorbin and SH3 domain containing 1	Phospho (STY)	S	285	REQQKRLSSLSDPAS		0.838998	0.0974486
M6pr	Cation-dependent mannose-6-phosphate receptor	Phospho (STY)	S	268	DDQLGEESEERDDHL		0.313572	0.0974819
Stat3	Signal transducer and activator of transcription;Signal transducer and activator of transcription 3	Phospho (STY)	S	701	NTIDLPMSPRTLDSL		-0.394711	0.0976019
Dnaja2	DnaJ homolog subfamily A member 2	Phospho (STY)	S	394	RREAYNDSSDEESSS		0.314991	0.0976445
Rhbdf1	Rhomboid 5 homolog 1 (Fragment);Inactive rhomboid protein;Inactive rhomboid protein 1	Phospho (STY)	S	61	AETARVPSPHHEPRR		-0.458082	0.0977399
Atg2a	Autophagy-related protein 2 homolog A	Phospho (STY)	S	877	AFKLDSDSDEEDAQF		0.404193	0.0978193
U2surp	U2 snRNP-associated SURP motif-containing protein	Phospho (STY)	S	67	SRESLCDSPHQNLSR		-0.210719	0.0978943
Vrk3	Vaccinia related kinase 3 (Fragment);Vaccinia related kinase 3;Inactive serine/threonine-protein kinase VRK3	Phospho (STY)	S	59	LNSSFETSPKKVKCS		-0.372249	0.0979252
Afdn	Afadin, adherens junction formation factor;Afadin, adherens junction formation factor;Afadin	Phospho (STY)	S	1167	NVANQPPSPGGKGPY		-0.147087	0.0979653
Map3k20	Mitogen-activated protein kinase kinase kinase 20	Phospho (STY)	S	691	GSVSLNSSPKGRYGG		0.31246	0.0980511
Spag7	Sperm-associated antigen 7	Phospho (STY)	S	219	AKKRLRQSGEELPTT		-0.382679	0.0981722
Sipa1l1	Signal-induced proliferation-associated 1-like protein 1	Phospho (STY)	S	1170	GGTYRQKSMPEGFGV		-0.439141	0.0982203
Zc3h4	Zinc finger CCCH domain-containing protein 4	Phospho (STY)	S	1300	KGFDPTASPFCQ___		0.64592	0.098236
Senp6	SUMO/sentrin specific peptidase 6;SUMO/sentrin specific peptidase 6 (Fragment);Sentrin-specific protease 6	Phospho (STY)	S	390	PADSACSSPVPSTGK		-0.254001	0.0982579
Gab1	Growth factor receptor bound protein 2-associated protein 1;GRB2-associated-binding protein 1	Phospho (STY)	S	420	FPSDRSSSLEGFHSQ		-0.601932	0.098271
Lsr	Lipolysis-stimulated lipoprotein receptor	Phospho (STY)	S	325	LLREVDGSVSSEVRS		-0.321938	0.0982832
Zc3h11a	Zinc finger CCCH domain-containing protein 11A	Phospho (STY)	S	289	RLGKRKLSVGGDSDP		-0.510316	0.0983003
Dido1	Death-inducer obliterator 1	Phospho (STY)	S	1336	ESVGSTLSPHQDSKA		0.773555	0.098348
Skt;Etl4	Sickle tail protein;Enhancer trap locus 4	Phospho (STY)	S	1550	KAEQRKLSSADSPDS		-0.493206	0.0985376
Inpp5f	Phosphatidylinositide phosphatase SAC2	Phospho (STY)	S	827	LKVNLWKSDSSLETM		-0.235913	0.0985386
Fip1l1	Pre-mRNA 3'-end-processing factor FIP1	Phospho (STY)	S	487	PTPSVFNSDEERYRY		0.807412	0.0986991
Zbtb20	Zinc finger and BTB domain-containing protein 20	Phospho (STY)	T	695	NGTPPAGTPPGARAG		-0.643262	0.0987131
Shroom2	Protein Shroom2;SHROOM2	Phospho (STY)	S	198	GHLSSAKSNSSIDHL		0.686486	0.0987538
Palld	Palladin	Phospho (STY)	S	782	SSLPSPLSPTPRPFG		-0.401989	0.0987854
Aftph	Aftiphilin	Phospho (STY)	S	151	TGQLRSFSPGDFRTD		0.206744	0.0987935
Braf	non-specific serine/threonine protein kinase (Fragment);Serine/threonine-protein kinase B-raf	Phospho (STY)	S	134	ASRNNPKSPQKPIVR		-0.364016	0.0988294
Phka2	Phosphorylase b kinase regulatory subunit;Phosphorylase b kinase regulatory subunit alpha, liver isoform	Phospho (STY)	S	983	SMSSPAISIHEVGHT		-0.547851	0.0988298
Asap1	ArfGAP with SH3 domain, ankyrin repeat and PH domain1;ArfGAP with SH3 domain, ankyrin repeat and PH domain1;Arf-GAP with SH3 domain, ANK repeat and PH domain-containing protein 1	Phospho (STY)	S	858	RTLSDPPSPLPHGPP		-0.159111	0.0989355
Tns2	Tensin 2;Tensin-2	Phospho (STY)	S	640	RRLCRSLSEGPYPYA		-0.278655	0.0990149
Nr3c2	Nr3c2 protein;Nuclear receptor subfamily 3, group C, member 2;Nuclear receptor subfamily 3, group C, member 2;Nuclear receptor subfamily 3, group C, member 2;Mineralocorticoid receptor	Phospho (STY)	S	287	SVKSPVSSPNNVPLR		0.269742	0.0990166
Ncor1	Nuclear receptor co-repressor 1	Phospho (STY)	S	1334	PKQIKRESPPIRAFE		0.801552	0.0990459
Pip5k1c	Phosphatidylinositol-4-phosphate 5-kinase, type 1 gamma (Fragment);Phosphatidylinositol-4-phosphate 5-kinase, type 1 gamma;Phosphatidylinositol 4-phosphate 5-kinase type-1 gamma	Phospho (STY)	S	7	_XRRRTQSSGQDGRP		-0.158799	0.0991204
Baz1b	Tyrosine-protein kinase BAZ1B	Phospho (STY)	S	345	CHVHLEKSLNGPPLK		-0.475204	0.0991781
Abcg5	ATP-binding cassette sub-family G member 5	Phospho (STY)	S	23	HINRGSLSSLEQGSV		-0.486016	0.0992357
Pcf11	Pre-mRNA cleavage complex 2 protein Pcf11	Phospho (STY)	S	1518	ELQEPCESPKVKEEQ		-0.11936	0.0993134
Lpin1	phosphatidate phosphatase	Phospho (STY)	S	405	SDTFSDQSPTMARGL		-0.465154	0.0993711
Dennd4a	DENN/MADD domain containing 4A	Phospho (STY)	S	1152	RLQRRNSSFSVKPSE		-0.228688	0.0995261
Snx1	Sorting nexin-1	Phospho (STY)	S	39	SEPEAGDSDTEGEDI		-0.346166	0.0995939
Ark2n	RIKEN cDNA 8030462N17 gene	Phospho (STY)	S	69	LRRDSSESQLASTES		-0.182524	0.0996176
Ndrg2	Protein NDRG2	Phospho (STY)	S	335	SRTASLTSAASIDGS		-0.720651	0.0996637
Fdx2	Ferredoxin-2, mitochondrial	Phospho (STY)	S	51	AGEEAADSPELPRDV		0.728357	0.0998181
Smarca4	SWI/SNF related, matrix associated, actin dependent regulator of chromatin, subfamily a, member 4;Transcription activator BRG1	Phospho (STY)	S	1601	PVVSDDDSEEEQEED		0.581746	0.10009
Wdr20	WD repeat domain 20	Phospho (STY)	S	465	VSKFATLSLHDRKER		-0.540989	0.100155
Smcr8	Guanine nucleotide exchange protein SMCR8	Phospho (STY)	S	491	SKSDSQASLTVPLSP		-0.455091	0.100207
Tor1aip1	Torsin-1A-interacting protein 1	Phospho (STY)	S	155	LRDSPSSSEDREEDE		0.256832	0.100242
Sgta	Small glutamine-rich tetratricopeptide repeat-containing protein alpha	Phospho (STY)	S	307	VVRSRTPSASHEEQQ		-0.374862	0.100291
Zbtb16	Zinc finger and BTB domain containing 16	Phospho (STY)	S	307	EESGEQLSPPVEAGQ		-0.706799	0.100509
Plekha6	Pleckstrin homology domain containing, family A member 6 (Fragment);Pleckstrin homology domain-containing family A member 6	Phospho (STY)	S	282	RSHSVPRSPSQGSYS		0.842208	0.100629
Spen	Spen family transcription repressor;Spen family transcription repressor;Msx2-interacting protein	Phospho (STY)	S	1078	ERLNSALSPKDCQDP		-1.58452	0.100649
Hycc2	Hyccin 2	Phospho (STY)	S	321	RTAITTASIRRHRWR		-0.330208	0.100919
Atp5f1a	ATP synthase subunit alpha, mitochondrial	Phospho (STY)	S	65	RILGADTSVDLEETG		-0.55889	0.100964
Stk11ip	Serine/threonine-protein kinase 11-interacting protein	Phospho (STY)	T	395	SISEPSDTDPELRTL		0.555342	0.100971
Git2	GIT ArfGAP 2	Phospho (STY)	Y	516	GSRPMSMYETGSGQK		-0.867712	0.100974
Top2b	DNA topoisomerase 2-beta	Phospho (STY)	T	1390	KVKASPITNDGEDEF		-0.301959	0.101004
Col1a2	Collagen alpha-2(I) chain	Phospho (STY)	T	1157	NQIETLLTPEGSRKN		0.578196	0.101026
Snx18	Sorting nexin;Sorting nexin-18	Phospho (STY)	S	193	LSTRSDLSLGSRGVS		-0.327159	0.101027
Ankrd27	Ankyrin repeat domain-containing protein 27	Phospho (STY)	S	279	GQLNKCTSPQQKLLC		0.345028	0.101165
Pkp4	Plakophilin 4;Plakophilin-4	Phospho (STY)	S	791	DDLLGKESPSKDSEP		-0.280119	0.101217
Nup98	Nucleoporin 98;Nuclear pore complex protein Nup98-Nup96;Nucleoporin 98;Nuclear pore complex protein Nup98-Nup96	Phospho (STY)	T	670	IAKPIPQTPESVGNK		-0.315128	0.101336
Grb7	Growth factor receptor-bound protein 7	Phospho (STY)	S	414	KKTNHRLSLPTTCSG		-0.443194	0.10138
Sec16b	Protein transport protein Sec16B	Phospho (STY)	S	875	KEDEEGSSDGADKPS		-1.16102	0.101445
Atf7ip	Activating transcription factor 7 interacting protein (Fragment);Activating transcription factor 7-interacting protein 1	Phospho (STY)	S	601	SRRKRSKSEDMDSVE		0.590605	0.101453
Ybx1	Y-box-binding protein 1	Phospho (STY)	S	207	YARRPQYSNPPVQGE		-0.511581	0.101493
Pbrm1	Polybromo 1	Phospho (STY)	S	39	SRKRRRLSNLPTVDP		-0.507911	0.101719
Arhgap6	Rho GTPase-activating protein 6	Phospho (STY)	S	824	LPVSRVCSTPHIQDG		-0.483844	0.101799
Nab2	NGFI-A-binding protein 2	Phospho (STY)	S	171	LELGEKLSPLPGGPG		-0.333713	0.101878
Gnmt	Glycine N-methyltransferase	Phospho (STY)	S	10	DSVYRTRSLGVAAEG		-1.04928	0.101934
Mef2a	Myocyte-specific enhancer factor 2A	Phospho (STY)	T	480	VLGRPPNTEDRESPS		-0.532011	0.102394
Pals1	Protein associated with LIN7 1, MAGUK family member;Protein associated with LIN7 1, MAGUK family member (Fragment);Protein PALS1	Phospho (STY)	S	84	QELDLNSSMRLKKLA		0.355257	0.102414
Eif3b	Eukaryotic translation initiation factor 3 subunit B	Phospho (STY)	S	79	TATSPAASPTPQSAE		-1.33475	0.102426
Pnn	Pinin	Phospho (STY)	S	66	LLLRRGFSDSGGGPP		-0.433205	0.102432
Zmynd8	Zinc finger, MYND-type containing 8;Zinc finger, MYND-type containing 8;Zinc finger, MYND-type containing 8;Zinc finger, MYND-type containing 8;Zinc finger, MYND-type containing 8;Zinc finger, MYND-type containing 8;Zinc finger, MYND-type containing 8	Phospho (STY)	S	400	GGAGRRISLSDMPRS		-0.549599	0.1025
Akap13	A kinase (PRKA) anchor protein 13;A-kinase anchor protein 13	Phospho (STY)	S	2383	EDCSPTHSPRVLFRS		-0.373615	0.10257
Rab8b	Ras-related protein Rab-8B	Phospho (STY)	S	182	RKMNDSNSSGAGGPV		-0.329808	0.102597
Secisbp2	SECIS binding protein 2	Phospho (STY)	S	229	LDFPELQSPKNSNMP		-0.397842	0.102761
Kmt2d	[histone H3]-lysine(4) N-methyltransferase;Histone-lysine N-methyltransferase 2D	Phospho (STY)	S	2266	PNLGCVDSPSAGPHL		-0.378715	0.102835
Son	Son DNA binding protein;Son DNA binding protein;Son DNA binding protein;Protein SON	Phospho (STY)	S	1794	ERDKSAASPVVISIP		-0.24303	0.103101
Dph2	2-(3-amino-3-carboxypropyl)histidine synthase subunit 2	Phospho (STY)	S	489	AYEDEGSS_______		1.27738	0.103208
Triobp	TRIO and F-actin-binding protein	Phospho (STY)	S	1604	LSPLAPSSPQRMRTL		-0.91734	0.103399
Abcb11	Bile salt export pump	Phospho (STY)	S	688	ERTFSRGSYQDSLRA		-0.24498	0.103543
Abi1	Abl interactor 1	Phospho (STY)	S	222	TSPARLGSQHSPGRT		-0.302154	0.103579
Rprd2	Regulation of nuclear pre-mRNA domain containing 2 (Fragment);Regulation of nuclear pre-mRNA domain-containing protein 2	Phospho (STY)	S	309	DVEDMELSDVEDDGS		-0.694267	0.103644
Wdr13	WD repeat domain 13 (Fragment);WD repeat-containing protein 13	Phospho (STY)	S	74	GPLSEPGSARAYSNS		-0.435383	0.103797
Mapk8ip3	Mitogen-activated protein kinase 8 interacting protein 3;Mitogen-activated protein kinase 8 interacting protein 3;Mitogen-activated protein kinase 8 interacting protein 3;Mitogen-activated protein kinase 8 interacting protein 3;C-Jun-amino-terminal kinase-interacting protein 3	Phospho (STY)	S	335	RLERTGSSPTQGIVN		-0.243764	0.103848
Msi2	Musashi RNA-binding protein 2;RNA-binding protein Musashi homolog 2	Phospho (STY)	T	9	EANGSPGTSGSANDS		0.426393	0.103972
Zfp639;Zfp639;Zfp639;Znf639	Zinc finger protein 639 (Fragment);Zinc finger protein 639 (Fragment);Zinc finger protein 639 (Fragment);Zinc finger protein 639	Phospho (STY)	S	44	NQSYLVPSPVLRILD		-0.565518	0.104007
Htatsf1	HIV Tat-specific factor 1 homolog	Phospho (STY)	S	621	EREFEEDSDEKEEEG		0.200013	0.104117
Cluap1	Clusterin-associated protein 1	Phospho (STY)	S	409	KPEPLDESDNDF___		-0.255962	0.104178
Pi4k2a	Phosphatidylinositol 4-kinase type 2-alpha	Phospho (STY)	S	51	SGPSPPCSPGHDRER		-0.303261	0.10418
Mff	Mitochondrial fission factor	Phospho (STY)	S	146	GQLVRNDSIVTPSPP		-0.175402	0.104207
Zfp395	Zinc finger protein 395	Phospho (STY)	S	444	PVRSRSLSFSEPQQP		-0.367194	0.10421
Cdk9	Cyclin-dependent kinase 9	Phospho (STY)	S	347	APPRRKGSQITQQST		0.457548	0.104291
Uqcrc1	Cytochrome b-c1 complex subunit 1, mitochondrial	Phospho (STY)	S	212	SENVRRLSRTDLTDY		-0.335213	0.104401
Esam	Endothelial cell-selective adhesion molecule	Phospho (STY)	S	348	VSSQALSSPRLPRVD		0.405569	0.104422
Chd4	DNA helicase;Chromodomain-helicase-DNA-binding protein 4	Phospho (STY)	S	1550	GIKIEENSLKEEEST		0.578551	0.104517
Map3k2	Mitogen-activated protein kinase kinase kinase 2	Phospho (STY)	S	331	SRIRRRGSDIDNPTL		-0.728692	0.104618
Ppfibp2	PTPRF interacting protein, binding protein 2 (liprin beta 2);Liprin-beta-2	Phospho (STY)	S	328	GPSERTLSINEDEIE		-0.31648	0.104663
Son	Son DNA binding protein;Son DNA binding protein;Son DNA binding protein;Protein SON	Phospho (STY)	S	94	SRKSRCVSVQTDPTD		-0.257545	0.104711
Atf7ip	Activating transcription factor 7 interacting protein (Fragment);Activating transcription factor 7-interacting protein 1	Phospho (STY)	S	120	DLNSEALSPSITCDL		0.328053	0.104813
Kyat3	Kynurenine--oxoglutarate transaminase 3	Phospho (STY)	S	77	GQGFPDISPPSYVKE		-0.206296	0.104953
Nktr	NK-tumor recognition protein	Phospho (STY)	S	255	PRRKRTVSPEGYSER		-0.378331	0.105088
Srrm2	Serine/arginine repetitive matrix protein 2	Phospho (STY)	T	1448	EPKALPQTPRARSHS		-0.84194	0.105094
Cobl	Cordon-bleu WH2 repeat;Protein cordon-bleu	Phospho (STY)	S	1121	GNCEPPHSPKESTLT		-0.269609	0.105238
Srsf7	Serine and arginine-rich splicing factor 7;Serine/arginine-rich splicing factor 7	Phospho (STY)	S	173	VSLRRSRSASLRRSR		0.403715	0.105264
Rbm15	RNA-binding protein 15	Phospho (STY)	S	655	GGRHLDRSPESERPR		0.786002	0.105304
Ephx2	Bifunctional epoxide hydrolase 2	Phospho (STY)	S	188	VFLDDFGSNLKPARD		-0.439209	0.105355
Tbc1d15	TBC1 domain family member 15	Phospho (STY)	S	662	SPTQTLASPNACRLT		-0.255801	0.105517
Fam120c	Constitutive coactivator of PPAR-gamma-like protein 2	Phospho (STY)	S	436	RNQMGPISPGKPMFS		-2.29851	0.105604
Mlxipl	Carbohydrate-responsive element-binding protein	Phospho (STY)	S	626	SGSERRLSGDLNSIQ		-0.480451	0.105606
Myo9b	Myosin IXb	Phospho (STY)	S	1336	PTEERRISFSTSDVS		-0.664303	0.105814
Flnb	Filamin-B	Phospho (STY)	S	886	PLNVQFSSPLPGEAV		-0.486207	0.105883
Srrm1	Serine/arginine repetitive matrix 1	Phospho (STY)	S	758	IKKAASPSPQSVRRV		0.165561	0.105932
Tns2	Tensin 2;Tensin-2	Phospho (STY)	S	112	STLPRSFSLDPLMER		-0.199182	0.105969
Setd3	Actin-histidine N-methyltransferase	Phospho (STY)	S	571	RSENESLSPEESENV		0.201098	0.106067
Fam53a	Family with sequence similarity 53, member A;Protein FAM53A	Phospho (STY)	S	265	HGLLRCRSQPCVLDG		0.207679	0.106145
Lsr	Lipolysis-stimulated lipoprotein receptor	Phospho (STY)	S	436	SGRPRARSVDALDDI		-0.258605	0.106177
Atrx	Transcriptional regulator ATRX	Phospho (STY)	S	855	KTTQEGSSADDTGDT		0.296113	0.106343
Sec16b	Protein transport protein Sec16B	Phospho (STY)	S	874	AKEDEEGSSDGADKP		-0.285439	0.10645
Fhip1b	FHF complex subunit HOOK interacting protein 1B;FHF complex subunit HOOK interacting protein 1B;FHF complex subunit HOOK-interacting protein 1B	Phospho (STY)	S	524	ALFLRQQSLGGSESP		-0.207585	0.106493
Tshz2	Teashirt homolog 2	Phospho (STY)	S	976	RVSSAQRSPETIAGE		-0.353826	0.106502
Znf768	Zinc finger protein 768	Phospho (STY)	S	17	LESRDVHSPNAVGSP		0.866984	0.106535
Hsd17b13	17-beta-hydroxysteroid dehydrogenase 13	Phospho (STY)	S	33	FIPRRRKSVTGQTVL		-0.82112	0.106822
Cald1	Caldesmon 1	Phospho (STY)	S	496	KSPDGNKSPAPKPSD		-0.515475	0.106875
Hdgf	Heparin binding growth factor (Fragment);Hepatoma-derived growth factor	Phospho (STY)	T	168	VEVEKNSTPSEPDSG		0.431568	0.106946
Mtdh	Protein LYRIC	Phospho (STY)	S	297	VKLSSQLSEEKWNSV		-0.364755	0.10699
Nucks1	Nuclear ubiquitous casein and cyclin-dependent kinase substrate 1	Phospho (STY)	S	113	MLLEDVGSEEEPEED		0.19563	0.107006
Daxx	Death domain-associated protein 6	Phospho (STY)	S	515	DFFHRRNSEPAEGLR		-0.590471	0.107008
Sptbn2	Spectrin beta chain	Phospho (STY)	S	2364	PVSQPEGSIVLRSKD		-0.317514	0.107061
Gzf1	GDNF-inducible zinc finger protein 1	Phospho (STY)	S	629	QPDDEYASPKLSDRL		-0.438277	0.107137
Ngfr	Tumor necrosis factor receptor superfamily member 16	Phospho (STY)	S	316	GISVDSQSLHDQQTH		-0.394121	0.1073
Irf2bpl	Probable E3 ubiquitin-protein ligase IRF2BPL	Phospho (STY)	S	638	SARRNSSSPVSPASV		0.159374	0.107336
Usp5	Ubiquitin carboxyl-terminal hydrolase 5;Ubiquitin carboxyl-terminal hydrolase	Phospho (STY)	T	623	DIAPPLVTPDEPKGS		-0.417552	0.107543
Mrap	Melanocortin-2 receptor accessory protein	Phospho (STY)	S	94	PLCLRRASLQTTEEP		0.25862	0.107621
Snx2	Sorting nexin-2	Phospho (STY)	S	117	APRIESKSISAPVIF		-0.212743	0.10766
Tjp2	Tight junction protein 2;Tight junction protein 2;Tight junction protein ZO-2	Phospho (STY)	S	395	IESNRSFSPEERRQQ		0.387787	0.107688
Vipas39	Spermatogenesis-defective protein 39 homolog	Phospho (STY)	S	122	TRPGSFQSLSDALSD		-0.226431	0.107771
Fxyd1	FXYD domain-containing ion transport regulator 1;Phospholemman	Phospho (STY)	S	57	EEEGTFRSSIRRLSS		-0.590741	0.107788
Riox1	Ribosomal oxygenase 1	Phospho (STY)	S	107	SARPRSASATLPSRV		-0.438149	0.107911
Ivns1abp	Influenza virus NS1A-binding protein homolog	Phospho (STY)	S	246	GQAEVFGSDDDHIQF		0.277211	0.107933
Wwc1	Protein KIBRA	Phospho (STY)	T	527	ALRSLSGTPRSMTSL		0.314569	0.107943
Caskin2	Caskin-2	Phospho (STY)	S	699	ARSPSQESIGARSRG		-0.275899	0.108195
Tmem94	Transmembrane protein 94	Phospho (STY)	S	528	HGRSKHPSGSNVSFS		-0.248793	0.108275
Larp1b	La ribonucleoprotein 1B	Phospho (STY)	S	184	SPEAELSSPKIIKAG		-0.299137	0.108393
Epb41l3	130kDa Protein 4.1B MEF cell isoform	Phospho (STY)	S	589	WEKRLSTSPVRLAAR		0.60711	0.108425
Inf2	Inverted formin, FH2 and WH2 domain containing (Fragment);Inverted formin, FH2 and WH2 domain containing	Phospho (STY)	S	628	VHRTEADSTSEGPED		0.23466	0.108506
Luzp1	Leucine zipper protein 1	Phospho (STY)	S	612	KYPYSSRSQENILQG		0.55375	0.108633
Sympk	Symplekin	Phospho (STY)	S	494	VLIKRRLSVQGQAIS		-0.481602	0.108724
Fam83h	Family with sequence similarity 83, member H;Protein FAM83H	Phospho (STY)	S	1230	QENGQPESPRRPSLS		0.283913	0.108747
Pgrmc2	Membrane-associated progesterone receptor component 2	Phospho (STY)	S	202	LKPGEEPSEYTDEED		0.191751	0.108749
Fxyd1	FXYD domain-containing ion transport regulator 1;Phospholemman	Phospho (STY)	T	45	KFNQQQRTGEPDEEE		0.607651	0.108857
Insr	Insulin receptor	Phospho (STY)	S	1340	REGGSSLSIKRTYDE		-0.410408	0.108871
Gapdh	Glyceraldehyde-3-phosphate dehydrogenase	Phospho (STY)	T	208	TVHAITATQKTVDGP		-0.270848	0.108913
Frmd8	FERM domain-containing protein 8	Phospho (STY)	S	409	PKLRRQGSVVCSRIQ		-0.399271	0.108918
Zc3h18	Zinc finger CCCH-type containing 18;Zinc finger CCCH-type containing 18;Zinc finger CCCH domain-containing protein 18	Phospho (STY)	S	169	EGKPDVQSVGEQEPT		0.20119	0.109017
Scarf2	Scavenger receptor class F member 2	Phospho (STY)	S	672	SAAAAAPSPPPAGRK		0.770557	0.109058
Tmem184b	Transmembrane protein 184b;Transmembrane protein 184B	Phospho (STY)	S	395	HSLSRSHSLSGARDN		1.07397	0.109071
Tcof1	Treacle ribosome biogenesis factor 1	Phospho (STY)	S	1278	AGGKGKGSPGPQGAK		-0.379116	0.109099
Hdgf	Heparin binding growth factor (Fragment);Hepatoma-derived growth factor	Phospho (STY)	S	170	VEKNSTPSEPDSGQG		0.425394	0.109129
Vcl	Vinculin	Phospho (STY)	S	346	RARGQGASPVAMQKA		0.213408	0.109142
Rps6ka3	non-specific serine/threonine protein kinase;Ribosomal protein S6 kinase alpha-3	Phospho (STY)	S	687	SALNRNQSPVLEPVG		-0.146947	0.109453
Slk	STE20-like serine/threonine-protein kinase	Phospho (STY)	S	340	IPANKRASSDLSIAS		1.05647	0.109486
Raph1	Ras association (RalGDS/AF-6) and pleckstrin homology domains 1	Phospho (STY)	S	192	NQHRRTASAGTVSDA		-0.51593	0.109575
Ablim1	Actin-binding LIM protein 1	Phospho (STY)	Y	417	GSPGHTIYAKVDNEI		-0.422655	0.109591
Ubxn1	UBX domain protein 1;UBX domain-containing protein 1	Phospho (STY)	S	153	GSVGSRSSPPATDPG		0.2055	0.109677
Ndrg2	Protein NDRG2	Phospho (STY)	S	335	SRTASLTSAASIDGS		-0.52846	0.109729
Gstm2	Glutathione S-transferase Mu 2	Phospho (STY)	S	67	LPYLIDGSHKITQSN		0.267421	0.109853
Sipa1l1	Signal-induced proliferation-associated 1-like protein 1	Phospho (STY)	S	1370	MDRKAESSLSLDIHS		-0.772524	0.10998
Limch1	LIM and calponin homology domains 1;LIM and calponin homology domains 1;LIM and calponin homology domains 1;LIM and calponin homology domains 1;LIM and calponin homology domains-containing protein 1	Phospho (STY)	S	1427	TINHQMESPGERRKS		0.617362	0.110028
Rab11fip1	RAB11 family interacting protein 1 (class I)	Phospho (STY)	S	340	RSEIRESSPSNSPSP		0.259433	0.11003
Pds5b	PDS5 cohesin associated factor B;Sister chromatid cohesion protein PDS5 homolog B	Phospho (STY)	Y	1187	DHSENEDYTMSSPLP		-0.540695	0.110043
Shtn1	Shootin-1	Phospho (STY)	T	537	FNNPCPLTPEPGEGP		-0.298805	0.110092
Plpp6	Polyisoprenoid diphosphate/phosphate phosphohydrolase PLPP6	Phospho (STY)	S	24	GGSSVPGSPAHGGGS		-0.293193	0.110197
Slc46a1	Proton-coupled folate transporter	Phospho (STY)	S	458	EFQQFPQSP______		-0.347451	0.110229
Ep400	E1A-binding protein p400	Phospho (STY)	S	321	TSPPPPTSPSRTTMP		-0.18526	0.11026
U2af2	Splicing factor U2AF 65 kDa subunit;Splicing factor U2AF subunit	Phospho (STY)	S	79	EHGGLIRSPRHEKKK		-0.698096	0.110302
Nav2	Neuron navigator 2	Phospho (STY)	S	1568	PTMLRTHSLSNADGQ		-0.248229	0.11032
Phf1	PHD finger protein 1	Phospho (STY)	S	554	SPLCRSLSPGTGGGV		-0.194854	0.110408
Bin1	Bridging integrator 1	Phospho (STY)	S	265	APEKGNKSPSPPPDG		0.940858	0.110419
Hdgf	Heparin binding growth factor (Fragment);Hepatoma-derived growth factor	Phospho (STY)	S	174	STPSEPDSGQGPPAE		0.542171	0.110545
Eif4b	Eukaryotic translation initiation factor 4B	Phospho (STY)	S	207	RARPTTDSFDDYPPR		0.999497	0.110612
Aldh1a1	Aldehyde dehydrogenase 1A1	Phospho (STY)	T	337	YVLGNPLTPGINQGP		-0.556691	0.110653
Dnpep	Aspartyl aminopeptidase	Phospho (STY)	T	203	QEELEKGTPEPGPLG		-0.249102	0.110681
Tjp1	Tight junction protein ZO-1	Phospho (STY)	S	300	QSLASDHSGRSHDRP		0.323935	0.110686
Eef1b	Elongation factor 1-beta	Phospho (STY)	S	90	SVEDTTGSGAADAKD		0.15176	0.110805
Bsdc1	BSD domain-containing protein 1	Phospho (STY)	S	371	VFELNSDSGKSTPSN		0.454183	0.111025
Sik3	Serine/threonine-protein kinase SIK3	Phospho (STY)	T	221	TPGQLLKTWCGSPPY		0.547144	0.111151
Tanc2	Protein TANC2	Phospho (STY)	S	1538	EYPSPPPSPLRRGPQ		0.977059	0.111278
Pja1	E3 ubiquitin-protein ligase Praja-1	Phospho (STY)	S	319	YYEEDSDSDKEWMAA		0.381862	0.111288
Usp8	ubiquitinyl hydrolase 1;Ubiquitin carboxyl-terminal hydrolase 8	Phospho (STY)	S	164	SGAAAKRSVENLLDS		0.310872	0.111342
Wasl	Actin nucleation-promoting factor WASL	Phospho (STY)	S	426	EQNSRPVSCSGRDAL		1.1689	0.111536
Cavin3	Caveolae-associated protein 3	Phospho (STY)	S	166	EDEVGESSEEEPVES		-0.340535	0.11187
Clint1	Clathrin interactor 1	Phospho (STY)	S	227	RRKDREDSPERCSDS		0.403443	0.111875
Ccny	Cyclin-Y	Phospho (STY)	S	45	GCNLQHISDRENIDD		0.64967	0.112017
Cps1	Carbamoyl-phosphate synthase [ammonia], mitochondrial	Phospho (STY)	T	360	FVNVNDQTNEGIMHE		-0.287769	0.112061
Stk38	Serine/threonine kinase 38 (Fragment);Serine/threonine kinase 38 (Fragment);Serine/threonine-protein kinase 38	Phospho (STY)	S	93	FTFQNMNSKRKAETW		0.360385	0.112144
Nab2	NGFI-A-binding protein 2	Phospho (STY)	S	162	ARSFSPKSPLELGEK		-0.293986	0.112176
Htatsf1	HIV Tat-specific factor 1 homolog	Phospho (STY)	S	590	PEDVEKESEENETDK		0.823844	0.112181
Nucks1	Nuclear ubiquitous casein and cyclin-dependent kinase substrate 1	Phospho (STY)	S	204	KSKEKTPSPKEEDEE		0.252755	0.112204
Mknk1	MAP kinase-interacting serine/threonine kinase 1;MAP kinase-interacting serine/threonine-protein kinase 1	Phospho (STY)	T	332	APERGLPTPQVLQRN		-0.578114	0.112343
Srcap;Srcap;Gm42715;Srcap	Snf2-related CREBBP activator protein;Snf2-related CREBBP activator protein;Predicted gene 42715 (Fragment);Snf2-related CREBBP activator protein	Phospho (STY)	S	1798	TLRSGPPSPLPTATS		-0.304715	0.112356
Eif5b	Eukaryotic translation initiation factor 5B	Phospho (STY)	S	132	KKTARPNSEAPLSGS		-0.201039	0.112543
Ice1	Little elongation complex subunit 1	Phospho (STY)	S	676	ENSLSTLSPKSKLGT		-0.458872	0.112616
Etv3	ETS translocation variant 3	Phospho (STY)	S	250	PHSPFAISPVPGRGG		-0.167204	0.11267
Ank3	Ankyrin 3, epithelial;Ankyrin 3, epithelial;Ankyrin-3;Ankyrin 3, epithelial (Fragment)	Phospho (STY)	S	1430	EKADRRQSFASLALR		-0.395764	0.112922
Myo9b	Myosin IXb	Phospho (STY)	S	1113	SPKKETPSPEMETAA		1.35456	0.112955
Phf2	Lysine-specific demethylase PHF2	Phospho (STY)	S	848	LKRTAKNSVDLEDYE		-0.431538	0.11299
Psmd11	26S proteasome non-ATPase regulatory subunit 11	Phospho (STY)	S	14	VEFQRAQSLLSTDRE		-0.402958	0.113018
Aup1	Lipid droplet-regulating VLDL assembly factor AUP1	Phospho (STY)	S	414	SSWARQESLQERKQA		-0.365826	0.113028
Ssbp3	Single-stranded DNA binding protein 3;Single-stranded DNA-binding protein 3	Phospho (STY)	S	327	IDGLPKNSPNNISGI		0.15903	0.113066
Itprid2	ITPR interacting domain containing 2;Protein ITPRID2	Phospho (STY)	S	1059	VDNLSCPSPLNVMEP		0.205277	0.11308
Nhsl1	NHS-like 1;NHS-like protein 1	Phospho (STY)	S	1109	LRPVRKNSGAGAVLF		-0.490075	0.113115
Slain2	SLAIN motif-containing protein 2	Phospho (STY)	S	354	PRNSPRPSPKQSPRN		0.338433	0.113129
Zc3hav1	Zinc finger CCCH type, antiviral 1;Zinc finger CCCH-type antiviral protein 1	Phospho (STY)	S	324	GPSQMRASQEFLEDG		0.151456	0.113186
Plec	Plectin	Phospho (STY)	S	1729	ELQSKRASFAEKTAQ		-0.354573	0.11338
Larp1	La-related protein 1;La ribonucleoprotein 1, translational regulator	Phospho (STY)	S	498	ETESAPGSPRAVTPV		-0.241707	0.113439
Sec62	Translocation protein SEC62	Phospho (STY)	S	345	ERHSDTDSDRREDDR		0.57892	0.113468
Lyst	Lysosomal trafficking regulator;Lysosomal-trafficking regulator	Phospho (STY)	S	2224	DNLKGLASFQRSQST		-0.481907	0.113493
Ciart	Circadian-associated transcriptional repressor	Phospho (STY)	S	58	QRGGSRPSPGPIRCR		0.571796	0.113542
Sec61b	Protein transport protein Sec61 subunit beta	Phospho (STY)	S	13	PSGTNVGSSGRSPSK		0.370728	0.113595
Mff	Mitochondrial fission factor	Phospho (STY)	S	131	LKRERSMSENAVRQN		-0.883918	0.113734
Znf318	Zinc finger protein 318	Phospho (STY)	S	2206	QVVGGNVSPREMPEQ		0.174572	0.113774
Scrib	Protein scribble homolog	Phospho (STY)	S	1292	PGSQQPPSPDELPAN		-0.156498	0.113793
Kalrn	Kalirin, RhoGEF kinase;Kalirin, RhoGEF kinase	Phospho (STY)	S	102	KVRDGRKSFDLGSPK		-0.244729	0.113864
Arhgef7	Rho guanine nucleotide exchange factor 7	Phospho (STY)	S	830	DNKKMKKSLEEEQRA		0.378268	0.113873
Mark2	non-specific serine/threonine protein kinase;non-specific serine/threonine protein kinase (Fragment);Serine/threonine-protein kinase MARK2	Phospho (STY)	S	43	RGRNSATSADEQPHI		-0.486765	0.113944
Eif4g3	Eukaryotic translation initiation factor 4 gamma, 3	Phospho (STY)	T	351	GGGSRNPTPPIGRPA		0.305886	0.114
Srrm2	Serine/arginine repetitive matrix protein 2	Phospho (STY)	S	435	GSRHASSSPESLKPT		-0.67937	0.114046
Hspb6	Heat shock protein beta-6	Phospho (STY)	S	16	PSWLRRASAPLPGFS		-1.82988	0.11405
Ttn	Titin	Phospho (STY)	S	10406	IITQREESPPPAVPE		-5.01007	0.114071
Hdac6	Histone deacetylase 6	Phospho (STY)	S	1148	FGEDMPHSH______		-0.783753	0.114074
Pgrmc2	Membrane-associated progesterone receptor component 2	Phospho (STY)	S	98	RMKKRDFSLEQLRQY		0.491766	0.114322
Zc3h13	Zinc finger CCCH domain-containing protein 13	Phospho (STY)	S	1093	SKGDSDVSDEEAAPQ		-0.248348	0.114381
Arhgef1	Rho guanine nucleotide exchange factor (GEF) 1	Phospho (STY)	S	961	SQLGGTLSPNLAAPE		-0.456425	0.114475
Ccser2	Serine-rich coiled-coil domain-containing protein 2	Phospho (STY)	S	451	PSKDIFDSPKESEQA		0.444001	0.114552
Ark2n	RIKEN cDNA 8030462N17 gene	Phospho (STY)	S	66	LMELRRDSSESQLAS		-0.188906	0.114565
Knop1	Lysine rich nucleolar protein 1;Lysine-rich nucleolar protein 1	Phospho (STY)	S	262	LEFVPIDSPKAPGKK		0.229023	0.114594
Atp1a1	Sodium/potassium-transporting ATPase subunit alpha-1	Phospho (STY)	S	217	GCKVDNSSLTGESEP		-0.226107	0.114776
Hirip3	HIRA-interacting protein 3	Phospho (STY)	T	141	STDEDHQTDLDAKMG		-2.75619	0.11484
Osbp	Oxysterol-binding protein 1	Phospho (STY)	S	191	MLAESDDSGDEESVS		0.428471	0.114844
Tpm2	Tropomyosin beta chain	Phospho (STY)	S	87	DAEADVASLNRRIQL		0.284983	0.114886
Nherf1	Na(+)/H(+) exchange regulatory cofactor NHE-RF1	Phospho (STY)	S	264	GEIQKESSREALVEP		0.772811	0.11491
Sltm	SAFB-like transcription modulator	Phospho (STY)	S	542	TSESLKKSEEKKRIS		-0.367762	0.115041
Wiz	Widely-interspaced zinc finger motifs;Widely-interspaced zinc finger motifs;Protein Wiz	Phospho (STY)	S	1371	VPRELSLSPITGSKP		-0.300457	0.115203
Wrnip1	ATPase WRNIP1	Phospho (STY)	S	78	RRRLSESSALKQPAT		-0.273176	0.115262
Atp2b1	Plasma membrane calcium-transporting ATPase 1	Phospho (STY)	T	1165	HIPLIDDTDAEDDAP		0.177314	0.115305
Ell	RNA polymerase II elongation factor ELL	Phospho (STY)	S	300	QNATTDSSPPREHGR		-0.333593	0.115389
Phldb2	Pleckstrin homology-like domain family B member 2	Phospho (STY)	S	536	LAPRGSRSDELLGDL		-0.527133	0.115411
Rock2	Rho-associated protein kinase 2 (Fragment);Rho-associated protein kinase;Rho-associated protein kinase 2	Phospho (STY)	S	1431	MKIQQNQSIRRPSRQ		-0.167339	0.115538
Xpc	DNA repair protein complementing XP-C cells homolog	Phospho (STY)	S	876	AAGGGLSSDEEEGTS		-0.402364	0.115549
Safb	Scaffold attachment factor B1;Scaffold attachment factor B	Phospho (STY)	S	626	REKRSVVSFDKVKES		-1.78289	0.1156
Etfb	Electron transfer flavoprotein subunit beta	Phospho (STY)	S	98	IPGAQAESLGPLQVA		-0.641581	0.115658
Epb41	Protein 4.1	Phospho (STY)	S	679	MLEDLDKSQEEIKKH		3.91003	0.115707
Smim13	Small integral membrane protein 13	Phospho (STY)	S	59	EGDNEQPSGSETEED		0.395667	0.115738
Klhdc7a	Kelch domain-containing protein 7A	Phospho (STY)	Y	458	YKVLSDNYLQVLRSP		-0.792615	0.115929
Pds5a	PDS5 cohesin associated factor A;Sister chromatid cohesion protein PDS5 homolog A	Phospho (STY)	S	1300	GRKRAAGSQESLEAG		-0.304739	0.11597
C2cd2l	Phospholipid transfer protein C2CD2L	Phospho (STY)	S	674	SNTTATPSVRKKAGS		-0.170399	0.116005
Ccdc86	Coiled-coil domain-containing protein 86	Phospho (STY)	S	161	RQDADDGSPQRQPEP		3.29713	0.116054
Shroom3	Shroom family member 3;Shroom family member 3;Protein Shroom3	Phospho (STY)	T	900	VPSSSPHTPRERHSV		-0.660088	0.116057
Pcyt1a	Choline-phosphate cytidylyltransferase A	Phospho (STY)	S	347	GKTSPSSSPASLSRC		0.547883	0.116091
Ppp1r9b	Neurabin-2	Phospho (STY)	S	100	LSLPRASSLNENVDH		-0.505556	0.116373
Myo9b	Myosin IXb	Phospho (STY)	S	1106	NKSPDGMSPKKETPS		1.59256	0.116394
Myo9b	Myosin IXb	Phospho (STY)	S	1113	SPKKETPSPEMETAA		1.06531	0.116432
Tnik	TRAF2 and NCK interacting kinase;TRAF2 and NCK interacting kinase;TRAF2 and NCK interacting kinase;TRAF2 and NCK interacting kinase;TRAF2 and NCK interacting kinase;TRAF2 and NCK interacting kinase;TRAF2 and NCK interacting kinase;Traf2 and NCK-interacting protein kinase	Phospho (STY)	S	769	ANSKSEGSPVLPHEP		-0.836297	0.116558
Ccny	Cyclin-Y	Phospho (STY)	T	37	TDLSREDTGCNLQHI		-0.694357	0.116579
Slco2b1	Solute carrier organic anion transporter family member;Solute carrier organic anion transporter family member 2B1	Phospho (STY)	S	325	ASAASTASKGEDLSS		-0.530636	0.1167
Slc38a4	Sodium-coupled neutral amino acid transporter 4	Phospho (STY)	S	40	SDKDAMNSQFANEDA		-0.239126	0.116721
Phf14	PHD finger protein 14	Phospho (STY)	S	828	RTRGRKRSFVPEEEK		-0.436003	0.116743
Son	Son DNA binding protein;Son DNA binding protein;Son DNA binding protein;Protein SON	Phospho (STY)	S	2027	RSAVRRRSFSISPVR		0.620679	0.11685
Srrm2	Serine/arginine repetitive matrix protein 2	Phospho (STY)	S	1343	RRSSSELSPEVVEKV		-0.180146	0.116855
Pfkfb2	6-phosphofructo-2-kinase/fructose-2,6-biphosphatase 2;6-phosphofructo-2-kinase/fructose-2,6-biphosphatase 2;6-phosphofructo-2-kinase/fructose-2, 6-bisphosphatase 2 variant 4;6-phosphofructo-2-kinase/fructose-2,6-bisphosphatase 2;6-phosphofructo-2-kinase/fructose-2, 6-biphosphatase 2	Phospho (STY)	S	468	PVRMRRNSFTPLSSS		-0.419006	0.116912
	Uncharacterized protein KIAA1958 homolog	Phospho (STY)	S	291	TARVSLASPNRGPPG		-0.309079	0.116941
Cgn	Cingulin	Phospho (STY)	S	521	DTEQLRRSMQDATQD		-0.369367	0.11702
Ndrg3	N-myc downstream regulated gene 3;Protein NDRG3	Phospho (STY)	S	374	GTQESCESPDVLDRH		-0.317528	0.117058
Larp4b	La-related protein 4B	Phospho (STY)	S	721	RQPGRRASPPAAGKR		1.8613	0.117135
Apex1	DNA-(apurinic or apyrimidinic site) endonuclease (Fragment);DNA-(apurinic or apyrimidinic site) endonuclease	Phospho (STY)	S	13	DDGEEPKSEPETKKS		-0.548092	0.117296
Ssbp3	Single-stranded DNA binding protein 3;Single-stranded DNA-binding protein 3	Phospho (STY)	T	340	GISNPPGTPRDDGEL		-0.306787	0.117568
Bcl7a	B-cell CLL/lymphoma 7 protein family member A	Phospho (STY)	T	119	NSSPAPETNPPVPSD		0.210939	0.117577
Acin1	Acin1 protein	Phospho (STY)	S	112	HADDSRISEDETERN		0.334834	0.117635
Srek1	Splicing regulatory glutamine/lysine-rich protein 1	Phospho (STY)	T	468	DEKGSPRTEDEGKVQ		0.309839	0.117635
Adar	Double-stranded RNA-specific adenosine deaminase	Phospho (STY)	S	136	CSHFRELSISQSPEQ		-0.263514	0.11781
Tcof1	Treacle ribosome biogenesis factor 1	Phospho (STY)	S	794	ASAPAKESPKKGAHP		-0.449394	0.117895
Dtx3l	E3 ubiquitin-protein ligase DTX3L	Phospho (STY)	T	227	KCAPQKHTPPDVERE		-0.909381	0.117949
Plec	Plectin	Phospho (STY)	S	1725	SAEVELQSKRASFAE		0.543897	0.118113
Nucks1	Nuclear ubiquitous casein and cyclin-dependent kinase substrate 1	Phospho (STY)	T	202	SKKSKEKTPSPKEED		0.248669	0.118123
Lrrc8d	Volume-regulated anion channel subunit LRRC8D	Phospho (STY)	S	247	STSSDEGSPSASTPM		-0.33288	0.118146
Dido1	Death-inducer obliterator 1	Phospho (STY)	S	1256	TSTTPPGSPPPPPPL		-0.203641	0.118217
Ndrg2	Protein NDRG2	Phospho (STY)	S	326	SSCMTRLSRSRTASL		-0.692075	0.118407
Bcl9l	B-cell CLL/lymphoma 9-like protein	Phospho (STY)	S	116	GKVKRERSVSVDSGE		-0.83771	0.118517
Zbtb21	Zinc finger and BTB domain containing 21	Phospho (STY)	S	411	PHRLRSFSASQSTDR		-0.573295	0.118614
Magi3	Membrane associated guanylate kinase, WW and PDZ domain containing 3;Membrane-associated guanylate kinase, WW and PDZ domain-containing protein 3	Phospho (STY)	S	236	SKMERMDSSLPEEEE		-0.256508	0.118682
Cgn	Cingulin	Phospho (STY)	S	132	GKLIRSQSQASLTGL		0.214817	0.118696
Svil	Supervillin;Archvillin;Supervillin	Phospho (STY)	S	1462	LASRENFSNINLRSV		-0.302653	0.118763
Mprip	Myosin phosphatase Rho interacting protein	Phospho (STY)	S	1086	TEPTEEGSGILPLGS		-0.742909	0.1188
Ctnnd1	Catenin (cadherin associated protein), delta 1;Catenin (cadherin associated protein), delta 1;Catenin (cadherin associated protein), delta 1;Catenin delta-1	Phospho (STY)	S	288	GLEDDQRSMGYDDLD		0.219604	0.118873
Ccdc85c	Coiled-coil domain containing 85C;Coiled-coil domain-containing protein 85C	Phospho (STY)	S	177	GGGGGAGSRSSIDSQ		0.485091	0.118896
Eps8l2	Epidermal growth factor receptor kinase substrate 8-like protein 2	Phospho (STY)	Y	714	IRRAEDSYTSQHTSP		-0.533159	0.119151
Nab2	NGFI-A-binding protein 2	Phospho (STY)	S	162	ARSFSPKSPLELGEK		-0.47599	0.119207
2900026A02Rik	RIKEN cDNA 2900026A02 gene	Phospho (STY)	S	1242	RSVKALHSPGPSKQP		-0.629507	0.11921
Sorbs1	Sorbin and SH3 domain containing 1	Phospho (STY)	S	87	TNGNAQPSPLAAKGY		-0.528654	0.119253
Hbb-bs	Beta-globin	Phospho (STY)	Y	42	VYPWTQRYFDSFGDL		0.504395	0.119308
Fyb1	FYN-binding protein 1	Phospho (STY)	S	568	SLKRKKNSLNAVPPR		0.72449	0.11933
Dlg1	Discs large MAGUK scaffold protein 1;Disks large homolog 1	Phospho (STY)	S	542	SVSSGSGSLRTSQKR		-0.186273	0.119333
Gramd2b	GRAM domain-containing protein 2B	Phospho (STY)	T	304	FHVTESQTVLNVTKG		-0.746333	0.119428
Fam110a	Protein FAM110A	Phospho (STY)	S	193	QRSKSDLSERFSRAA		0.619282	0.119601
Ccny	Cyclin-Y	Phospho (STY)	S	66	PSDHPRASTIFLSKS		-0.176414	0.119644
Phactr4	Phosphatase and actin regulator 4	Phospho (STY)	S	145	ESKKRLGSTGSQPNS		-0.603405	0.119678
Skt;Etl4	Sickle tail protein;Enhancer trap locus 4	Phospho (STY)	T	470	LPTLGSKTPPASPHR		-0.520072	0.119884
Bag3	BAG family molecular chaperone regulator 3	Phospho (STY)	S	201	LPSSGRSSLGSHQLP		0.621765	0.119947
Eif4g3	Eukaryotic translation initiation factor 4 gamma, 3	Phospho (STY)	S	655	QDKAESESDGQAEET		0.610385	0.120022
Akap1	A-kinase anchor protein 1, mitochondrial	Phospho (STY)	S	428	PVTPQRQSLEGASNP		0.517865	0.120108
Zswim8	Zinc finger SWIM domain-containing protein 8	Phospho (STY)	S	53	KQSAGPNSPTGGGGG		-0.342257	0.120349
Srrm2	Serine/arginine repetitive matrix protein 2	Phospho (STY)	S	1458	ARSHSPSSPERNNKS		-0.854788	0.120375
Foxk1	Forkhead box protein K1	Phospho (STY)	T	422	PRSSGLQTPECLSRE		0.201403	0.120445
Tut1	Speckle targeted PIP5K1A-regulated poly(A) polymerase	Phospho (STY)	S	744	PEVAGEGSQGETGKE		0.423019	0.120502
Parva	Alpha-parvin	Phospho (STY)	S	19	PKSPTPKSPPSRKKD		0.412837	0.120513
Tmpo	Lamina-associated polypeptide 2, isoforms beta/delta/epsilon/gamma	Phospho (STY)	T	159	GTESRSSTPLPTVSS		0.652184	0.120518
Acly	ATP-citrate synthase	Phospho (STY)	S	481	MPQDSVPSPRSLQGK		-0.282462	0.120522
Rad21	Double-strand-break repair protein rad21 homolog	Phospho (STY)	S	549	EEEDEDASGGDQDQE		-0.276883	0.120561
Erbin	Erbb2 interacting protein	Phospho (STY)	S	600	EESEELSSDEEMKMA		0.217947	0.120629
Hnrnpa1	Heterogeneous nuclear ribonucleoprotein A1	Phospho (STY)	S	6	__MSKSESPKEPEQL		-0.115059	0.120775
Fyb1	FYN-binding protein 1	Phospho (STY)	S	89	FLKPTGGSPRFGTQP		0.564618	0.120791
4833439L19Rik;P33monox	Putative monooxygenase p33MONOX	Phospho (STY)	S	164	PSSTPHASPKQKSRG		0.787151	0.121047
Smcr8	Guanine nucleotide exchange protein SMCR8	Phospho (STY)	S	497	ASLTVPLSPHVVRSK		-0.283854	0.121181
Ppp1r1b	Protein phosphatase 1 regulatory subunit 1B	Phospho (STY)	S	192	GEEPQHPSPP_____		0.307651	0.121185
Arhgap30	Rho GTPase activating protein 30;Rho GTPase-activating protein 30	Phospho (STY)	S	867	VELLRVDSTEEINEQ		0.229818	0.121191
Dapk1	Death-associated protein kinase 1	Phospho (STY)	S	366	GLQHLLGSLSSYDVN		-0.278245	0.121237
Srrm2	Serine/arginine repetitive matrix protein 2	Phospho (STY)	S	1846	ISRRRSRSRTSPVSR		0.731232	0.121416
Slc38a10	Solute carrier family 38, member 10;Solute carrier family 38 member 10	Phospho (STY)	S	608	PAAQARDSVELKALA		-0.171021	0.121498
Slc6a13	Sodium- and chloride-dependent GABA transporter 2	Phospho (STY)	T	29	EKVEEDGTLEREHWN		-0.613783	0.121617
Sorbs3	Sorbin and SH3 domain containing 3;Vinexin	Phospho (STY)	S	412	RMADGGGSPFLGRRD		-0.317581	0.12162
Pik3c2a	Phosphatidylinositol-4-phosphate 3-kinase catalytic subunit type 2 alpha;Phosphatidylinositol 4-phosphate 3-kinase C2 domain-containing subunit alpha	Phospho (STY)	S	615	VNLPRNKSADVTSLS		-0.364245	0.121622
H2-K1	H-2 class I histocompatibility antigen, K-B alpha chain;Histocompatibility 2, K1, K region	Phospho (STY)	S	354	GSQTSDLSLPDCKVM		0.233277	0.121624
Slco1a1	Solute carrier organic anion transporter family member 1A1	Phospho (STY)	S	649	MKLTEKESECTDVCR		-0.725388	0.121764
Cps1	Carbamoyl-phosphate synthase [ammonia], mitochondrial	Phospho (STY)	S	1079	GVKIMGTSPLQIDRA		-0.283251	0.121772
Plec	Plectin	Phospho (STY)	S	4393	GFRSRSSSVGSSSSY		-0.252019	0.122046
Farsb	Phenylalanine--tRNA ligase beta subunit	Phospho (STY)	S	485	SDVVVKDSGKDVGAK		-2.29527	0.122134
Ldlr	Low density lipoprotein receptor;Low-density lipoprotein receptor	Phospho (STY)	S	770	WRLKNINSINFDNPV		0.278011	0.122141
Srrm2	Serine/arginine repetitive matrix protein 2	Phospho (STY)	S	1399	SRRSRSGSSPGLRDG		-0.524965	0.122337
Akap12	A-kinase anchor protein 12	Phospho (STY)	T	1040	SQVPATQTLQRAGPK		-0.331835	0.122538
Kiaa1522	Uncharacterized protein KIAA1522	Phospho (STY)	S	136	EMIQRRGSTFRPHDS		-0.309642	0.122633
Dcaf10	DDB1- and CUL4-associated factor 10	Phospho (STY)	S	98	SQAKLSPSSSPRRRS		0.61148	0.122728
Casc3	Protein CASC3	Phospho (STY)	S	370	PDAPLLGSPEKEEVA		0.252673	0.122802
Myo9b	Myosin IXb	Phospho (STY)	S	1256	LPSSSLESPKDKDKD		0.684494	0.122997
Rabgap1l	Rab GTPase-activating protein 1-like	Phospho (STY)	S	119	ISTPRPSSPSRFPEE		-0.442457	0.123012
Fasn	Fatty acid synthase	Phospho (STY)	S	2374	QFLDVEHSKVLEALL		-1.3827	0.123013
Frs2	Fibroblast growth factor receptor substrate 2	Phospho (STY)	S	503	SRKTRHNSTDLPM__		-0.289603	0.123017
Akr1c14	3-alpha-hydroxysteroid dehydrogenase type 1	Phospho (STY)	S	290	VFEFQLASEDMKVLD		-0.381709	0.123086
Trim28	Transcription intermediary factor 1-beta	Phospho (STY)	S	594	AEGPRLASPSGSTSS		-0.202311	0.123108
	Uncharacterized protein C6orf132 homolog	Phospho (STY)	T	10	KNQTMQGTFSKLFGK		-0.204053	0.123157
Nab2	NGFI-A-binding protein 2	Phospho (STY)	S	159	AGSARSFSPKSPLEL		-0.288626	0.123249
Pard3	Par-3 (Partitioning defective 3) homolog (C. elegans)	Phospho (STY)	Y	719	RRISHSLYSGIEGLD		-0.783725	0.123338
Lpin2	phosphatidate phosphatase	Phospho (STY)	S	225	VGDVGVSSDDEKRAQ		0.307907	0.12334
Slc20a2	Sodium-dependent phosphate transporter 2	Phospho (STY)	S	316	ASYGRALSMTHGSAK		-1.0747	0.123358
Ddt	D-dopachrome decarboxylase	Phospho (STY)	S	13	LETNLPASRIPAGLE		-0.652337	0.12337
Myo18a	Unconventional myosin-XVIIIa	Phospho (STY)	S	1938	AIEDEMESDENEDLI		-0.187094	0.123422
Arhgap12	Rho GTPase-activating protein 12;Rho GTPase activating protein 12	Phospho (STY)	S	213	RIQQDSESGDELSSS		0.259666	0.123531
Rcsd1	CapZ-interacting protein	Phospho (STY)	S	127	SPPSTPSSPGIRSHP		0.464735	0.123531
Cps1	Carbamoyl-phosphate synthase [ammonia], mitochondrial	Phospho (STY)	S	148	NHWLATKSLGQWLQE		-0.500184	0.123534
Osbpl9	Oxysterol-binding protein;Oxysterol-binding protein-related protein 9;Oxysterol-binding protein	Phospho (STY)	S	336	SVLTHSSSGNSLKRP		-0.599246	0.12356
R3hcc1l	Coiled-coil domain-containing protein R3HCC1L	Phospho (STY)	S	340	RECESDSSADELCVK		1.1098	0.123609
Garem1	GRB2-associated and regulator of MAPK protein	Phospho (STY)	T	488	LRGSTRSTCAPSSPP		-0.454982	0.123646
Slc7a6os	Probable RNA polymerase II nuclear localization protein SLC7A6OS	Phospho (STY)	S	305	DSPHGLDSD______		0.129965	0.123656
Fnbp1l	Formin binding protein 1-like (Fragment);Formin-binding protein 1-like;Formin-binding protein 1-like;Formin-binding protein 1-like;Formin-binding protein 1-like	Phospho (STY)	S	141	QHIYRTISDGTISAA		-0.21882	0.123704
Myh9	Myosin-9	Phospho (STY)	S	1943	RKGTGDCSDEEVDGK		-0.33626	0.123789
Eif5b	Eukaryotic translation initiation factor 5B	Phospho (STY)	S	114	TSFDENDSEELEDKD		0.135643	0.124142
Ppp1r35	Protein phosphatase 1 regulatory subunit 35	Phospho (STY)	S	85	RFQLAPPSPVRSEPL		-0.298254	0.124166
Rreb1	Ras-responsive element-binding protein 1	Phospho (STY)	S	1173	NRPLPNSSAVDLDSS		-0.637412	0.124318
Cic	Protein capicua homolog	Phospho (STY)	S	643	GFRPANFSPINASPV		-1.24394	0.124489
Aak1	AP2 associated kinase 1 (Fragment)	Phospho (STY)	S	330	APFTKKRSMEEFLAV		-0.274169	0.1246
Sh3pxd2a	SH3 and PX domains 2A;SH3 and PX domain-containing protein 2A	Phospho (STY)	S	413	GACESQGSPLKVKYE		-0.200866	0.124678
Sod1	Superoxide dismutase [Cu-Zn]	Phospho (STY)	S	108	EDRVISLSGEHSIIG		0.389217	0.124684
Lemd3	LEM domain containing 3;LEM domain containing 3;Inner nuclear membrane protein Man1	Phospho (STY)	S	258	SSCREHYSDSEEEEE		0.204172	0.124764
Scaf11	SR-related CTD-associated factor 11	Phospho (STY)	S	704	LKHNLDNSQSDKFLE		0.393588	0.124889
Ddx3x	ATP-dependent RNA helicase DDX3X	Phospho (STY)	S	83	GDSRGKSSFFGDRGS		-0.584747	0.12494
Klc1	Kinesin light chain;Kinesin light chain;Kinesin light chain 1;Kinesin light chain;Kinesin light chain;Kinesin light chain	Phospho (STY)	S	162	KKYDDDISPSEDKDS		-0.895667	0.125012
Acox1	Peroxisomal acyl-coenzyme A oxidase 1	Phospho (STY)	T	20	TFNPELITHILDGSP		-0.317219	0.125079
Mier1	Mesoderm induction early response protein 1	Phospho (STY)	S	371	DESESAASSRAPSPP		0.427602	0.125081
Ralgps2	Ral GEF with PH domain and SH3 binding motif 2;Ral GEF with PH domain and SH3 binding motif 2;Ras-specific guanine nucleotide-releasing factor RalGPS2	Phospho (STY)	S	429	ERNRLYHSLGPVTRV		-0.980828	0.125176
Phf2	Lysine-specific demethylase PHF2	Phospho (STY)	S	622	EEQRLEKSPLAGNKD		-0.470581	0.125276
Arhgap29	Rho GTPase-activating protein 29	Phospho (STY)	S	176	SKSFENISVDSVDLP		-0.327709	0.125507
Mybbp1a	Myb-binding protein 1A	Phospho (STY)	S	1325	SLVSRSPSLLQSGVK		-0.464705	0.125541
Ralgapa2	Ral GTPase activating protein, alpha subunit 2 (catalytic);Ral GTPase activating protein, alpha subunit 2 (catalytic)	Phospho (STY)	S	857	TMLVRRSSSPAELEL		-0.445302	0.125548
Pcbp1	Poly(rC)-binding protein 1	Phospho (STY)	T	255	FAMMHGGTGFAGIDS		-0.553918	0.125553
Spacdr;Tsc22d4	Sperm acrosome developmental regulator;TSC22 domain family protein 4	Phospho (STY)	S	254	GKVPPTDSRPNSPAL		-0.227939	0.125563
Scrib	Protein scribble homolog	Phospho (STY)	S	506	KPDPSPPSPSEEEKR		-0.764271	0.125634
Trip12	E3 ubiquitin-protein ligase;E3 ubiquitin-protein ligase TRIP12	Phospho (STY)	S	987	LQHSRDDSLDLSPQG		-0.312457	0.125684
Hdgf	Heparin binding growth factor (Fragment);Hepatoma-derived growth factor	Phospho (STY)	S	75	YQSSQKKSCAAEPEV		-2.36122	0.125693
Nelfe	Negative elongation factor E	Phospho (STY)	S	51	GGVKRSLSEQPVVDT		-0.371715	0.125758
Erbin	Erbb2 interacting protein	Phospho (STY)	S	1234	DLHGSQGSLALSVAD		0.306737	0.125967
Pdia4	Protein disulfide-isomerase A4	Phospho (STY)	Y	316	QGDGDPAYLQYQDAA		0.321159	0.126025
Tubb1	Tubulin beta-1 chain	Phospho (STY)	S	435	VRAGLEDSEEDVEEA		0.407115	0.126103
Zbtb1	Zinc finger and BTB domain-containing protein 1	Phospho (STY)	T	356	EKDCNESTDNDELED		0.271399	0.126142
Lima1	LIM domain and actin-binding protein 1	Phospho (STY)	S	735	GEVVRELSVEEQIKR		-0.45511	0.126277
Tacc2	Transforming, acidic coiled-coil containing protein 2	Phospho (STY)	S	2500	PPVRMSDSPTPCSGS		0.177943	0.12629
Ufl1	E3 UFM1-protein ligase 1	Phospho (STY)	S	753	GQGEDPSSDELDKEQ		0.214229	0.12645
Marcks	Myristoylated alanine-rich C-kinase substrate	Phospho (STY)	T	143	APSPSSETPKKKKKR		0.233429	0.126453
Prkab1	5'-AMP-activated protein kinase subunit beta-1	Phospho (STY)	S	101	SGSFNNWSKLPLTRS		-0.654584	0.126564
F11r	Junctional adhesion molecule A	Phospho (STY)	S	285	KVIYSQPSTRSEGEF		-0.176003	0.126674
Tmem238	Transmembrane protein 238	Phospho (STY)	S	175	SVAAGTGSE______		0.299409	0.126796
Tle1	Transducin-like enhancer of split 1;Transducin-like enhancer of split 1;Transducin-like enhancer of split 1;Transducin-like enhancer of split 1;Transducin-like enhancer of split 1 (Fragment);Transducin-like enhancer protein 1	Phospho (STY)	S	284	LKKDASGSPASTASS		-0.298447	0.126799
Chd3	DNA helicase	Phospho (STY)	T	767	DGPPSSPTNDPTVKY		-0.222842	0.126853
Kalrn	Kalirin, RhoGEF kinase;Kalirin, RhoGEF kinase	Phospho (STY)	S	60	SLNSIHSSPGPKRST		-1.23694	0.126871
Cdkn2aip	CDKN2A-interacting protein	Phospho (STY)	S	169	AAQQENSSPSRGSST		-0.193584	0.126975
Kif16b	Kinesin family member 16B;Kinesin-like protein KIF16B;Kinesin family member 16B	Phospho (STY)	S	662	EESLKRRSFHIENKL		-0.540958	0.127048
Larp1	La-related protein 1;La ribonucleoprotein 1, translational regulator	Phospho (STY)	T	765	RTPRTPRTPQLKDSS		-0.242536	0.127078
Myo18a	Unconventional myosin-XVIIIa	Phospho (STY)	S	164	SEHSAAPSPQVEVRT		0.20732	0.127148
Srrt	Serrate RNA effector molecule homolog	Phospho (STY)	S	492	RLRECELSPGVNRDL		0.338213	0.127207
Srgap2	SLIT-ROBO Rho GTPase-activating protein 2	Phospho (STY)	S	930	ATAGRSKSFNNHRPM		-0.465377	0.127249
Hivep1	Human immunodeficiency virus type I enhancer binding protein 1;Zinc finger protein 40	Phospho (STY)	S	1030	RKRRKMKSVGDEEDL		-0.391841	0.127331
Phldb2	Pleckstrin homology-like domain family B member 2	Phospho (STY)	S	465	KPEGRRLSAGTTVAD		-0.20123	0.127334
Clasp2	CLIP associating protein 2;CLIP associating protein 2;CLIP associating protein 2;CLIP-associating protein 2	Phospho (STY)	S	535	PSVSQGCSREASRES		0.369808	0.127517
Tex2	Testis expressed gene 2;Testis-expressed protein 2	Phospho (STY)	S	203	TEVEPKESPHPPRHR		-1.03234	0.127594
Srrm2	Serine/arginine repetitive matrix protein 2	Phospho (STY)	S	1455	TPRARSHSPSSPERN		-0.833008	0.127685
Zc3h11a	Zinc finger CCCH domain-containing protein 11A	Phospho (STY)	S	677	SSSVLQESPTKKAAV		-0.204431	0.127724
Aldh2	Aldehyde dehydrogenase, mitochondrial	Phospho (STY)	S	378	KILGYIKSGQQEGAK		0.157843	0.127787
Plekhg6	Pleckstrin homology domain-containing family G member 6	Phospho (STY)	S	646	PQAPQRRSAPELPEG		0.432219	0.127904
Srrm2	Serine/arginine repetitive matrix protein 2	Phospho (STY)	S	1849	RRSRSRTSPVSRRRS		0.680227	0.127906
Dhx30	RNA helicase;ATP-dependent RNA helicase DHX30	Phospho (STY)	S	218	LRDSRGGSFEMTDDD		-0.390665	0.127987
Usp20	Ubiquitin carboxyl-terminal hydrolase 20	Phospho (STY)	T	378	RSTSPCQTPEPDNEA		0.240372	0.128069
Mindy1	Ubiquitin carboxyl-terminal hydrolase MINDY-1	Phospho (STY)	S	103	RPQELPQSPRIQQPE		-0.252464	0.128144
Eml3	Echinoderm microtubule associated protein like 3;Echinoderm microtubule-associated protein-like 3	Phospho (STY)	S	176	KLSRKAASSANLLLR		-0.23103	0.128171
Dennd4a	DENN/MADD domain containing 4A	Phospho (STY)	S	1152	RLQRRNSSFSVKPSE		0.284696	0.128239
Kmt2b	[histone H3]-lysine(4) N-methyltransferase (Fragment);Histone-lysine N-methyltransferase;Histone-lysine N-methyltransferase 2B	Phospho (STY)	S	336	SDESPEASPGPPGPR		0.821374	0.128262
Esrra	Estrogen related receptor, alpha;Estrogen related receptor, alpha;Steroid hormone receptor ERR1	Phospho (STY)	T	113	TETEPPVTLASGPAP		-0.503362	0.128284
Tnfrsf14	Tumor necrosis factor receptor superfamily, member 14 (herpesvirus entry mediator);Tumor necrosis factor receptor superfamily member 14	Phospho (STY)	S	275	ETEEETASN______		0.176506	0.128304
Itpr2	Inositol 1,4,5-trisphosphate receptor type 2	Phospho (STY)	S	1856	RMRVRDSSLHLREGM		-0.778186	0.128323
Ercc5	Excision repair cross-complementing rodent repair deficiency, complementation group 5;DNA excision repair protein ERCC-5	Phospho (STY)	S	384	TADAGSISPRTCAAI		-0.120603	0.128453
Svil	Supervillin;Archvillin;Supervillin	Phospho (STY)	S	321	SPKQIPSSPLQQPAS		-0.32036	0.128506
Znf592	Zinc finger protein 592	Phospho (STY)	S	78	KNTSRQESFEAEKDH		-0.299573	0.128673
Tfeb	Transcription factor EB	Phospho (STY)	S	180	PKPAPAASPGVRAGH		0.240722	0.128735
Rps6ka1	Ribosomal protein S6 kinase;non-specific serine/threonine protein kinase (Fragment);Ribosomal protein S6 kinase;non-specific serine/threonine protein kinase;Ribosomal protein S6 kinase alpha-1;Ribosomal protein S6 kinase	Phospho (STY)	S	347	TSRTPRDSPGIPPSA		0.513059	0.128782
Zswim8	Zinc finger SWIM domain-containing protein 8	Phospho (STY)	S	564	QRGPRRLSAEGGDKA		-0.38189	0.128791
Cast	Calpastatin	Phospho (STY)	S	303	ITQPLPDSPKPMGTD		-0.241227	0.128819
Ncor1	Nuclear receptor co-repressor 1	Phospho (STY)	S	1293	CRALPRGSPHSDLKE		0.443015	0.128828
Ncoa6	Nuclear receptor coactivator 6	Phospho (STY)	S	1221	PKTPNRASPRPYYPQ		-0.765778	0.128936
Phka2	Phosphorylase b kinase regulatory subunit;Phosphorylase b kinase regulatory subunit alpha, liver isoform	Phospho (STY)	S	978	RPIHSSMSSPAISIH		0.783114	0.128968
Ppp2r5d	Serine/threonine-protein phosphatase 2A 56 kDa regulatory subunit	Phospho (STY)	S	82	KKERRQSSFPFNLNK		-0.32976	0.129076
Adcy9	Adenylate cyclase type 9	Phospho (STY)	S	1292	VQYSDKASLGSDDST		0.414482	0.12915
Cavin2	Caveolae-associated protein 2	Phospho (STY)	S	363	GNNSAVGSNADLTIE		0.232695	0.1292
Pgrmc1	Membrane-associated progesterone receptor component 1	Phospho (STY)	S	181	GEEPTVYSDDEEPKD		0.224236	0.129519
Sgk2	Serine/threonine-protein kinase Sgk2	Phospho (STY)	S	4	____MASSPVGVPSP		0.530853	0.129629
Mgll	Monoglyceride lipase	Phospho (STY)	S	217	SVLSRNKSEVDLYNS		0.563107	0.129764
Tbc1d4	TBC1 domain family, member 4;TBC1 domain family, member 4 (Fragment)	Phospho (STY)	S	595	RMRGRLGSMDSFERA		-0.287892	0.129851
Zmynd8	Zinc finger, MYND-type containing 8;Zinc finger, MYND-type containing 8;Zinc finger, MYND-type containing 8;Zinc finger, MYND-type containing 8;Zinc finger, MYND-type containing 8;Zinc finger, MYND-type containing 8;Zinc finger, MYND-type containing 8	Phospho (STY)	S	419	NSSVHTGSDVEQDPE		0.334191	0.129929
Strn3	Striatin, calmodulin binding protein 3;Striatin-3	Phospho (STY)	S	257	FLENADDSDEEENDM		-0.158937	0.130108
Lpin2	phosphatidate phosphatase	Phospho (STY)	S	225	VGDVGVSSDDEKRAQ		-0.833046	0.130307
Rbm14	RNA-binding protein 14	Phospho (STY)	S	582	PYERTRLSPPRASYD		-0.23364	0.130367
Cdhr5	Cadherin-related family member 5	Phospho (STY)	S	753	KTVQAGDSPSAVRSI		-0.329801	0.130468
Tbx3	T-box transcription factor TBX3	Phospho (STY)	S	432	TARLDKASPDSRHSP		-0.424608	0.130535
Gatad2b	GATA zinc finger domain containing 2B;Transcriptional repressor p66-beta	Phospho (STY)	S	123	DRGRLTPSPDIIVLS		-1.2653	0.130601
Prkd2	Serine/threonine-protein kinase D2	Phospho (STY)	S	211	GHSVRLGSSESLPCT		0.177202	0.13064
Sepsecs	O-phosphoseryl-tRNA(Sec) selenium transferase	Phospho (STY)	S	98	FIHGIGRSGDISAVQ		0.235085	0.130786
Stim1	Stromal interaction molecule 1	Phospho (STY)	S	519	SQRDLTHSDSESSLH		0.569504	0.130821
Cux1	Homeobox protein cut-like;Homeobox protein cut-like;Cut-like homeobox 1 (Fragment);Homeobox protein cut-like 1	Phospho (STY)	S	429	RPGPLPASPPPQLPR		0.672144	0.130878
Carhsp1	Calcium-regulated heat stable protein 1	Phospho (STY)	S	33	RTRDRSPSPLRGNVV		0.242043	0.130889
Hspa12b	Heat shock 70 kDa protein 12B	Phospho (STY)	S	46	APLTPSQSPKPEARA		0.218122	0.130954
Oxsr1	Serine/threonine-protein kinase OSR1	Phospho (STY)	S	325	VRRVPGSSGRLHKTE		-2.63558	0.131005
Mdn1	Midasin	Phospho (STY)	S	4827	HQDEKEDSEPEDVEQ		-0.163452	0.131023
Ranbp2	E3 SUMO-protein ligase RanBP2	Phospho (STY)	S	954	SPATGILSPRGDDYF		-0.210217	0.131068
Tnks1bp1	182 kDa tankyrase-1-binding protein	Phospho (STY)	S	1136	GLSPSRKSGGGHFVP		-0.193237	0.131157
Map2k7	Dual specificity mitogen-activated protein kinase kinase 7	Phospho (STY)	S	77	RSPSSESSPQHPTPP		-0.39071	0.131161
Chd8	Chromodomain-helicase-DNA-binding protein 8	Phospho (STY)	S	2204	NHLLDSPSLTPGEDG		0.709251	0.1313
Phactr4	Phosphatase and actin regulator 4	Phospho (STY)	S	505	EEEKESDSDSEGPIK		0.235553	0.131313
Ttc39b	Tetratricopeptide repeat protein 39B	Phospho (STY)	S	27	ALETISRSPSDMATS		-0.241823	0.131388
Pcyt1a	Choline-phosphate cytidylyltransferase A	Phospho (STY)	S	319	QAISPKQSPSSSPTH		0.477378	0.131476
Wdr81	WD repeat domain 81 (Fragment);WD repeat-containing protein 81	Phospho (STY)	S	1570	IPDSQPQSPGPLGSL		-0.313446	0.131652
Atp11c	Phospholipid-transporting ATPase;Phospholipid-transporting ATPase 11C	Phospho (STY)	S	1123	PLLLRTFSDESNIL_		-0.379487	0.13166
Trip11	Thyroid hormone receptor interactor 11;Thyroid hormone receptor interactor 11 (Fragment)	Phospho (STY)	S	659	QNLKQNLSEVEQLNE		0.869795	0.131662
Arhgef7	Rho guanine nucleotide exchange factor 7	Phospho (STY)	S	135	HRIKSFDSLGSQSSH		-0.464319	0.131803
Sh3pxd2a	SH3 and PX domains 2A;SH3 and PX domain-containing protein 2A	Phospho (STY)	S	896	RLAERAASQGSESPL		-0.303031	0.131986
Bcl6	B-cell lymphoma 6 protein homolog	Phospho (STY)	S	334	KGLVSPQSPQKSDCQ		0.569903	0.132148
Ahctf1	Protein ELYS	Phospho (STY)	S	1138	CLEFIQQSPTRSPLC		-0.197773	0.132148
Sec14l2	SEC14-like protein 2	Phospho (STY)	S	116	KGLLFSASKQDLLRT		-0.237558	0.132451
Proser2	Proline and serine-rich protein 2	Phospho (STY)	S	223	NEALSPTSPSKEGRP		-0.538854	0.132483
Gemin5	Gem nuclear organelle associated protein 5	Phospho (STY)	S	1414	RAPSQPPSPTREERN		-2.75251	0.132692
Hsp90b1	Endoplasmin	Phospho (STY)	S	306	AKEEKEESDDEAAVE		0.384805	0.132697
Egfr	Epidermal growth factor receptor	Phospho (STY)	S	1166	QKGSHQMSLDNPDYQ		-0.387372	0.132856
Sox5	Transcription factor SOX-5	Phospho (STY)	S	411	SDGKSPASPTSPHMP		-0.273042	0.1329
Tmx1	Thioredoxin-related transmembrane protein 1	Phospho (STY)	S	245	EADEEDVSEEEAEDR		0.181981	0.132915
Krt8	Keratin, type II cytoskeletal 8	Phospho (STY)	S	22	SGPRAFSSRSFTSGP		-0.273004	0.133042
Bach2	Transcription regulator protein BACH2	Phospho (STY)	S	509	PIKVCPRSPPLETRT		0.241692	0.133184
Pla2g4a	Cytosolic phospholipase A2;Phospholipase A2	Phospho (STY)	S	437	VSNDSSDSDDEAQGP		0.453406	0.133256
Wiz	Widely-interspaced zinc finger motifs;Widely-interspaced zinc finger motifs;Protein Wiz	Phospho (STY)	S	1018	GLTHPSSSPLLKKAP		-0.63562	0.133329
Esf1	ESF1 homolog	Phospho (STY)	S	307	KGNVETSSEDEDDLA		-1.14309	0.133364
Tns1	Tensin 1;Tensin 1;Tensin-1	Phospho (STY)	S	1070	PEATSPRSPGVRSPV		-0.462274	0.133508
Srsf7	Serine and arginine-rich splicing factor 7;Serine/arginine-rich splicing factor 7	Phospho (STY)	S	167	PRRSRSVSLRRSRSA		-0.244179	0.133555
Pum1	Pumilio homolog 1	Phospho (STY)	S	209	SEVNSVLSPRSESGG		-0.569997	0.133615
Rps6kc1	non-specific serine/threonine protein kinase;Ribosomal protein S6 kinase delta-1	Phospho (STY)	S	658	QDSVSRGSDDSVPVI		0.64741	0.133851
Kmt2d	[histone H3]-lysine(4) N-methyltransferase;Histone-lysine N-methyltransferase 2D	Phospho (STY)	S	2299	ASQVEPQSPGLGLRA		-0.194398	0.133874
Chd1	Chromodomain-helicase-DNA-binding protein 1	Phospho (STY)	S	1678	AASSGPRSPLDQRSP		-0.234557	0.133908
Ccdc25	Coiled-coil domain-containing protein 25	Phospho (STY)	S	204	SNQDGNDSDEFM___		0.252325	0.134031
Mepce	7SK snRNA methylphosphate capping enzyme	Phospho (STY)	S	192	NAETPKSSPLPAKGR		-0.376155	0.134083
Kif13b	Kinesin family member 13B	Phospho (STY)	S	1402	SPSHSLGSNKGRWES		-2.05585	0.134128
Otud4	ubiquitinyl hydrolase 1;OTU domain-containing protein 4	Phospho (STY)	S	999	KTAADVVSPGANSVD		-0.330753	0.134148
Ppp1r12a	Protein phosphatase 1 regulatory subunit 12A	Phospho (STY)	S	666	EVRERRRSYLTPVRD		-0.309132	0.134216
Plekhg3	Pleckstrin homology domain-containing family G member 3	Phospho (STY)	S	737	SSFSRRSSLAIEDGK		-0.469136	0.134347
Leo1	RNA polymerase-associated protein LEO1	Phospho (STY)	T	303	DSEADSDTEVPKDNN		0.962216	0.134363
Cox7b	Cytochrome c oxidase subunit 7B, mitochondrial	Phospho (STY)	S	32	SHQKRAPSFHDKYGN		-0.396568	0.134382
Zfpm1	Zinc finger protein ZFPM1	Phospho (STY)	S	917	AERAPRDSPDGRAPR		-0.795584	0.134449
Nos1ap	Carboxyl-terminal PDZ ligand of neuronal nitric oxide synthase protein	Phospho (STY)	S	370	NTMGSQDSLLEITFR		-0.403314	0.134534
Plekha5	Pleckstrin homology domain containing, family A member 5	Phospho (STY)	T	1256	STAADPPTPPQLREG		0.669233	0.134743
Eif4g3	Eukaryotic translation initiation factor 4 gamma, 3	Phospho (STY)	T	351	GGGSRNPTPPIGRPA		0.157825	0.134929
Gng12	Guanine nucleotide-binding protein subunit gamma (Fragment);Guanine nucleotide-binding protein subunit gamma;Guanine nucleotide-binding protein G(I)/G(S)/G(O) subunit gamma-12	Phospho (STY)	S	10	SKTASTNSIAQARRT		0.194647	0.134955
Rmdn3	Regulator of microtubule dynamics protein 3	Phospho (STY)	S	212	VRMGRKDSLDLDVEA		0.24843	0.135048
Reps1	RalBP1-associated Eps domain-containing protein 1	Phospho (STY)	T	543	SGTSPDNTAPPPPPP		1.01264	0.135282
Slain2	SLAIN motif-containing protein 2	Phospho (STY)	S	358	PRPSPKQSPRNSPRS		0.392447	0.135325
Sec16b	Protein transport protein Sec16B	Phospho (STY)	S	875	KEDEEGSSDGADKPS		-0.276494	0.135385
Bod1l	Biorientation of chromosomes in cell division protein 1-like 1	Phospho (STY)	Y	479	PYLYSKYYSDSDDEL		0.516928	0.135394
Nab2	NGFI-A-binding protein 2	Phospho (STY)	S	479	HDRVGRLSPCVPAKP		-0.747672	0.135554
Top2b	DNA topoisomerase 2-beta	Phospho (STY)	S	1537	GAKKRKASGSENEGD		-0.708074	0.135594
Uox	Uricase	Phospho (STY)	S	231	PYDKGEYSPSVQKTL		-0.186222	0.135619
Reps1	RalBP1-associated Eps domain-containing protein 1	Phospho (STY)	S	735	AVLTSQPSIPRSVGK		-1.26544	0.135643
Srsf7	Serine and arginine-rich splicing factor 7;Serine/arginine-rich splicing factor 7	Phospho (STY)	S	179	RSASLRRSRSGSIIG		0.414951	0.135857
Pagr1a	PAXIP1-associated glutamate-rich protein 1A	Phospho (STY)	T	137	ILPRRPPTPEAQSEE		0.41276	0.135879
Prkag2	5'-AMP-activated protein kinase subunit gamma-2	Phospho (STY)	S	71	DSPFSSGSPSRGLFS		-0.203178	0.135885
Srrm2	Serine/arginine repetitive matrix protein 2	Phospho (STY)	S	2646	LRDSRSLSYSPVERR		-0.248964	0.135898
Gramd2b	GRAM domain-containing protein 2B	Phospho (STY)	S	8	MVKKRLSSSDNVFKF		-0.205694	0.136006
Arhgap29	Rho GTPase-activating protein 29	Phospho (STY)	S	179	FENISVDSVDLPHEK		-0.722954	0.13602
Ces3a	Carboxylesterase 3A	Phospho (STY)	Y	395	MPTVIDEYLDNGSDE		-0.376465	0.136094
Gigyf1	GRB10-interacting GYF protein 1	Phospho (STY)	S	440	EAEKLVASLQDSSLE		-0.320738	0.136313
Ggta1	Glycoprotein galactosyltransferase alpha 1, 3 (Fragment);N-acetyllactosaminide alpha-1,3-galactosyltransferase;Glycoprotein galactosyltransferase alpha 1, 3;Ggta1 protein;Glycoprotein galactosyltransferase alpha 1, 3	Phospho (STY)	S	20	ISMSRSKSETSLPSS		-0.34488	0.136336
Marcksl1	MARCKS-related protein	Phospho (STY)	S	36	QENGHVRSNGDLTPK		0.678684	0.136349
Capzb	F-actin-capping protein subunit beta	Phospho (STY)	S	263	KQLQRELSQVLTQRQ		-0.318329	0.136367
Stk4	Serine/threonine-protein kinase 4	Phospho (STY)	S	320	DQDDEENSEEDEMDS		0.181053	0.136412
Kmt2b	[histone H3]-lysine(4) N-methyltransferase (Fragment);Histone-lysine N-methyltransferase;Histone-lysine N-methyltransferase 2B	Phospho (STY)	S	332	LPWDSDESPEASPGP		-0.344817	0.136427
Nolc1	Nucleolar and coiled-body phosphoprotein 1;Nucleolar and coiled-body phosphoprotein 1;Nucleolar and coiled-body phosphoprotein 1 (Fragment);Nucleolar and coiled-body phosphoprotein 1	Phospho (STY)	T	592	KKRKQNETADEATTP		-0.308878	0.136462
Chd9	Chromodomain-helicase-DNA-binding protein 9	Phospho (STY)	S	2302	YTTKLLDSPGAATER		0.266511	0.136508
Nudc	Nuclear migration protein nudC	Phospho (STY)	S	139	LKNGSLDSPGKQDAE		1.44694	0.136534
Ampd2	AMP deaminase 2	Phospho (STY)	S	45	SPLQSARSLPGNAPC		-0.264903	0.136567
Stbd1	Starch-binding domain-containing protein 1	Phospho (STY)	S	64	GGGSGGLSPEPSDRE		-0.144344	0.136576
Scaf4	SR-related and CTD-associated factor 4	Phospho (STY)	S	154	NVTNNEGSPPPPVKI		-0.207742	0.136671
Bnip3l	BCL2/adenovirus E1B interacting protein 3-like;BCL2/adenovirus E1B 19 kDa protein-interacting protein 3-like	Phospho (STY)	S	119	SRDHSSQSEEEVVEG		0.266177	0.136717
Htatsf1	HIV Tat-specific factor 1 homolog	Phospho (STY)	S	598	EENETDKSEFDEGSE		0.298785	0.136812
Mylk	Myosin light chain kinase, smooth muscle;Myosin light chain kinase, smooth muscle	Phospho (STY)	S	1810	SSTGSPTSPINAEKL		-0.287368	0.136847
Spp1	Secreted phosphoprotein 1;Osteopontin	Phospho (STY)	S	229	ETHRLEHSKESQESA		0.327561	0.136856
Ube2z	Ubiquitin-conjugating enzyme E2 Z	Phospho (STY)	S	339	NENAEMDSDSSSSGT		0.474399	0.136895
Sel1l	Sel-1 suppressor of lin-12-like (C. elegans);Protein sel-1 homolog 1	Phospho (STY)	S	64	AGQIFVDSEEAEVES		-0.385376	0.137067
Synpo	Synaptopodin	Phospho (STY)	S	1051	RPFPYRRSPTDSDVS		0.464868	0.137096
Pde3b	Phosphodiesterase;cGMP-inhibited 3',5'-cyclic phosphodiesterase 3B	Phospho (STY)	S	277	RRRSSCVSLGESAAG		-0.39314	0.137171
Zc3h13	Zinc finger CCCH domain-containing protein 13	Phospho (STY)	S	1297	KRVLHSGSRDREKTK		-0.307017	0.137358
Dbi	Acyl-CoA-binding protein	Phospho (STY)	S	58	KGKAKWDSWNKLKGT		0.408436	0.137396
Bcl9l	B-cell CLL/lymphoma 9-like protein	Phospho (STY)	S	972	NPPGPLKSPQVLSSS		-0.225555	0.137595
Farp2	FERM, ARHGEF and pleckstrin domain-containing protein 2	Phospho (STY)	S	389	DLPKQSVSFTDGLRT		-0.320744	0.137659
Fndc3a	Fibronectin type III domain containing 3A (Fragment);Fibronectin type-III domain-containing protein 3A	Phospho (STY)	S	169	PSPQKCPSPISEHNG		-0.874999	0.137729
R3hdm1	R3H domain containing 1	Phospho (STY)	T	109	EKIQIQLTQSFEKEE		-0.288106	0.137755
Ca3	Carbonic anhydrase 3	Phospho (STY)	S	85	MLRGGPLSGPYRLRQ		0.400106	0.13787
Clasp2	CLIP associating protein 2;CLIP associating protein 2;CLIP associating protein 2;CLIP-associating protein 2	Phospho (STY)	S	465	VSQSQPGSRSGSPGR		0.479511	0.137994
Phactr4	Phosphatase and actin regulator 4	Phospho (STY)	S	436	EGTHRAHSLLFENSD		-0.266907	0.138054
Cbx3	Chromobox protein homolog 3;Cbx3 protein	Phospho (STY)	S	99	KSLSDSESDDSKSKK		-2.63695	0.138126
Caskin2	Caskin-2	Phospho (STY)	S	358	IPVARLPSAPTPLRP		-0.360534	0.138129
Phb2	Prohibitin-2	Phospho (STY)	S	91	RARPRKISSPTGSKD		-0.369583	0.138273
Kif13b	Kinesin family member 13B	Phospho (STY)	S	1818	RSATISGSATNLASL		-0.32341	0.138274
Tjp2	Tight junction protein 2;Tight junction protein 2;Tight junction protein ZO-2	Phospho (STY)	Y	914	TDGEGGAYTDNELEE		-0.493198	0.13834
Chd1	Chromodomain-helicase-DNA-binding protein 1	Phospho (STY)	S	215	KKRQIDSSEDEDDED		-1.03701	0.138454
Tns1	Tensin 1;Tensin 1;Tensin-1	Phospho (STY)	S	1067	NQSPEATSPRSPGVR		-0.444494	0.13854
Nipbl	Nipped-B-like protein	Phospho (STY)	S	318	PPDILLDSPERKQKK		-0.311364	0.138564
Tbkbp1	TANK-binding kinase 1-binding protein 1;TBK1 binding protein 1	Phospho (STY)	S	388	QQRRSPASPSCPSPV		-0.57576	0.138599
Araf	Serine/threonine-protein kinase A-Raf	Phospho (STY)	Y	155	STNRRQFYHSIQDLS		1.06136	0.138744
Srrm1	Serine/arginine repetitive matrix 1	Phospho (STY)	S	461	KPRKVELSESEEDKG		0.186327	0.138841
Prpf4b	Serine/threonine-protein kinase PRP4 homolog	Phospho (STY)	Y	141	MGLILQGYESGSEEE		0.576314	0.138898
Fam83h	Family with sequence similarity 83, member H;Protein FAM83H	Phospho (STY)	S	1041	LSPQGRDSPPPEGLG		0.23106	0.139002
Kidins220	Kinase D-interacting substrate 220	Phospho (STY)	S	918	RTITRQMSFDLTKLL		-0.291415	0.139226
Srrm1	Serine/arginine repetitive matrix 1	Phospho (STY)	S	463	RKVELSESEEDKGSK		0.186138	0.139233
Zmynd8	Zinc finger, MYND-type containing 8;Zinc finger, MYND-type containing 8;Zinc finger, MYND-type containing 8;Zinc finger, MYND-type containing 8;Zinc finger, MYND-type containing 8;Zinc finger, MYND-type containing 8;Zinc finger, MYND-type containing 8	Phospho (STY)	S	465	QAGSLSGSPKPFSPQ		0.375848	0.139352
Nectin1	Nectin-1	Phospho (STY)	S	434	AGPLGGSSYEEEEEE		0.336316	0.139394
Mylk	Myosin light chain kinase, smooth muscle;Myosin light chain kinase, smooth muscle	Phospho (STY)	S	1804	GLSGRKSSTGSPTSP		-0.523512	0.139492
Trak1	Trafficking protein, kinesin binding 1	Phospho (STY)	T	526	ELHSGSLTPTESIMS		0.293054	0.139558
Tjp2	Tight junction protein 2;Tight junction protein 2;Tight junction protein ZO-2	Phospho (STY)	S	1008	GSEIPGGSTKGYPPP		-0.163921	0.139645
Lysmd1	LysM and putative peptidoglycan-binding domain-containing protein 1	Phospho (STY)	S	99	DLFNGLDSEEENDGE		0.26745	0.139839
Wasf2	Actin-binding protein WASF2	Phospho (STY)	S	284	PADNQRGSVLAGPKR		-0.386855	0.139903
Cd2ap	CD2-associated protein	Phospho (STY)	S	252	LILQPLGSRTQNVEV		-0.586514	0.139921
C2cd2l	Phospholipid transfer protein C2CD2L	Phospho (STY)	S	464	RVDGKLDSPSRSPSK		-0.943725	0.139975
Selenbp1	Methanethiol oxidase	Phospho (STY)	S	111	IYVVDVGSEPRAPKL		0.207364	0.139983
2900026A02Rik	RIKEN cDNA 2900026A02 gene	Phospho (STY)	S	520	KPFSRTASSNEIGHE		-0.321278	0.140019
Rabep1	Rabaptin, RAB GTPase binding effector protein 1;Rab GTPase-binding effector protein 1	Phospho (STY)	S	323	DGLRRAQSTDSLGTS		0.372666	0.140107
Strn	Striatin, calmodulin binding protein (Fragment);Striatin, calmodulin binding protein;Striatin	Phospho (STY)	T	87	KSVIDTSTIVRKKAL		-0.825226	0.140208
Zswim8	Zinc finger SWIM domain-containing protein 8	Phospho (STY)	S	48	WRGWRKQSAGPNSPT		-0.650335	0.140257
Phactr4	Phosphatase and actin regulator 4	Phospho (STY)	S	503	LREEEKESDSDSEGP		0.227834	0.140307
Cep170b	AW555464 protein;Centrosomal protein of 170 kDa protein B	Phospho (STY)	S	1101	QALTRSNSLSTPRPT		-0.249952	0.140393
Senp6	SUMO/sentrin specific peptidase 6;SUMO/sentrin specific peptidase 6 (Fragment);Sentrin-specific protease 6	Phospho (STY)	S	363	NDPIILSSDDDDDDD		1.09494	0.140464
Zc3h18	Zinc finger CCCH-type containing 18;Zinc finger CCCH-type containing 18;Zinc finger CCCH domain-containing protein 18	Phospho (STY)	S	92	LSRGPAGSPCEEGDD		0.313383	0.140593
Xpc	DNA repair protein complementing XP-C cells homolog	Phospho (STY)	S	349	SSELSSNSPESHNKP		-0.485006	0.140626
Asap1	ArfGAP with SH3 domain, ankyrin repeat and PH domain1;ArfGAP with SH3 domain, ankyrin repeat and PH domain1;Arf-GAP with SH3 domain, ANK repeat and PH domain-containing protein 1	Phospho (STY)	S	1062	QKQASEDSNDLTPTL		-0.200837	0.14066
Itsn1	Intersectin 1 (SH3 domain protein 1A);Intersectin 1 (SH3 domain protein 1A);Intersectin 1 (SH3 domain protein 1A);Intersectin 1 (SH3 domain protein 1A);Intersectin 1 (SH3 domain protein 1A);Intersectin-1	Phospho (STY)	S	984	IDTGPTESPASLKRV		-0.880277	0.140673
Gatad2b	GATA zinc finger domain containing 2B;Transcriptional repressor p66-beta	Phospho (STY)	S	130	SPDIIVLSDNEASSP		-0.874944	0.140709
Ppme1	Protein phosphatase methylesterase 1	Phospho (STY)	S	15	MHLGRLPSRPPLPGS		-0.595374	0.140781
Cgn	Cingulin	Phospho (STY)	S	209	EQRKRSQSLDSRLPR		0.293687	0.140791
Cobll1	Cordon-bleu protein-like 1	Phospho (STY)	S	359	QGQERRASCVERSTS		-0.399921	0.140804
Paxbp1	PAX3- and PAX7-binding protein 1	Phospho (STY)	S	264	REDENDASDDEDDDE		-0.299361	0.140804
Plpp6	Polyisoprenoid diphosphate/phosphate phosphohydrolase PLPP6	Phospho (STY)	S	67	SPVHRRGSFPLAASG		-0.295136	0.140873
Hal	Histidine ammonia-lyase	Phospho (STY)	S	635	IPESRPLSPTAFSLE		-0.303135	0.140943
Cttn	Src substrate cortactin	Phospho (STY)	S	261	EKLQLHESQKDYKTG		-0.361109	0.141146
Bud13	BUD13 homolog	Phospho (STY)	S	376	KASDSDLSPPRKKKN		0.146293	0.141272
Ptpn4	Protein tyrosine phosphatase, non-receptor type 4;Tyrosine-protein phosphatase non-receptor type 4	Phospho (STY)	S	403	TPNHRNSSFTQEATR		-0.440216	0.141349
Fasn	Fatty acid synthase	Phospho (STY)	S	207	FMKLGMLSPDGTCRS		-0.523973	0.14146
Magi1	Membrane associated guanylate kinase, WW and PDZ domain containing 1;Membrane-associated guanylate kinase, WW and PDZ domain-containing protein 1	Phospho (STY)	S	1125	KRREGTRSADNTLER		0.254684	0.141568
Epha1	Eph receptor A1;Ephrin type-A receptor 1	Phospho (STY)	S	875	RVTLRLPSLSGSDGI		-0.913418	0.14169
Htt	Huntingtin	Phospho (STY)	S	638	RDEVAEASDPESKPC		0.286197	0.141701
Pgm2l1	Phosphoglucomutase 2-like 1;Glucose 1,6-bisphosphate synthase	Phospho (STY)	S	175	AGVMITASHNRKEDN		-0.182613	0.141832
Atg16l1	Autophagy-related protein 16-1	Phospho (STY)	S	269	RAATKRLSQPAGGLL		-0.475705	0.141865
Eif4enif1	Eukaryotic translation initiation factor 4E transporter	Phospho (STY)	S	344	SRWFSNPSRSGSRSS		0.28217	0.141912
Sorbs1	Sorbin and SH3 domain containing 1	Phospho (STY)	S	58	TPSSSPVSPQESPKH		0.364516	0.141917
Hnrnpa3	Heterogeneous nuclear ribonucleoprotein A3	Phospho (STY)	S	43	KLFIGGLSFETTDDS		1.14225	0.14201
Dtd1	D-aminoacyl-tRNA deacylase 1	Phospho (STY)	S	197	KEDRSASSGAEGDVS		-1.18511	0.142046
Tnks1bp1	182 kDa tankyrase-1-binding protein	Phospho (STY)	T	131	KEDLPPLTPPARCAA		-0.704094	0.142079
Lmo7	LIM domain only 7;LIM domain only 7;LIM domain only 7 (Fragment)	Phospho (STY)	S	654	ENGSKSMSDVSAEDV		-0.359671	0.142081
Ablim1	Actin-binding LIM protein 1	Phospho (STY)	S	397	YTPTTSRSPQHFHRP		-0.691474	0.142226
Sec31a	Protein transport protein Sec31A	Phospho (STY)	S	526	DSDQVAQSDGEESPA		0.0900552	0.142284
Uba1	Ubiquitin-like modifier-activating enzyme 1	Phospho (STY)	S	628	SQDPPEKSIPICTLK		-0.443417	0.142422
Tmub2	Transmembrane and ubiquitin-like domain containing 2 (Fragment);Transmembrane and ubiquitin-like domain-containing protein 2	Phospho (STY)	S	152	DDKAEETSDSGGDAT		-0.292325	0.142431
Pex19	Peroxisomal biogenesis factor 19	Phospho (STY)	S	146	NATELQNSGMSEEEL		0.372565	0.142458
Irf9	Interferon regulatory factor 9	Phospho (STY)	T	456	ALFLLQHTEQSPSAL		0.432312	0.142471
Rps6	Small ribosomal subunit protein eS6	Phospho (STY)	S	244	LRASTSKSESSQK__		-0.610144	0.142572
Lzts3	Leucine zipper putative tumor suppressor 3	Phospho (STY)	S	272	SQHLAPLSASTSHIN		-0.735998	0.142763
Hdac1	Histone deacetylase 1	Phospho (STY)	S	393	EDAIPEESGDEDEED		-0.112898	0.142892
Prr16	Protein Largen	Phospho (STY)	S	196	HRPEKDRSPQAGPRE		0.784393	0.142898
Tjp2	Tight junction protein 2;Tight junction protein 2;Tight junction protein ZO-2	Phospho (STY)	S	378	NIPALNDSDSEVEDI		0.408666	0.142958
Inpp5f	Phosphatidylinositide phosphatase SAC2	Phospho (STY)	S	793	QKVKQTKSNVNIGNL		-0.269778	0.143046
Acot12	Acetyl-coenzyme A thioesterase	Phospho (STY)	T	131	LKPVLLQTEQEQVEH		-0.367452	0.14308
Nr3c2	Nr3c2 protein;Nuclear receptor subfamily 3, group C, member 2;Nuclear receptor subfamily 3, group C, member 2;Nuclear receptor subfamily 3, group C, member 2;Mineralocorticoid receptor	Phospho (STY)	S	129	QNQQGSLSPAKIYQN		0.406381	0.143131
Arhgap23	Rho GTPase activating protein 23;Rho GTPase activating protein 23;Rho GTPase-activating protein 23	Phospho (STY)	S	377	LGPGALVSPRLERCG		0.445102	0.143143
Fmnl1	Formin-like 1;Formin-like 1;Formin-like protein 1	Phospho (STY)	S	184	KSKPLDQSVEDLSKA		-0.748875	0.143465
Hp1bp3	Heterochromatin protein 1-binding protein 3;Heterochromatin protein 1, binding protein 3;Heterochromatin protein 1, binding protein 3	Phospho (STY)	T	51	AVNSTRETPPKSKLA		-0.40337	0.143507
Cobll1	Cordon-bleu protein-like 1	Phospho (STY)	S	993	VQRDPQLSPEQHPSS		-0.170552	0.143527
Syap1	Synapse-associated protein 1	Phospho (STY)	T	262	TEAVRPKTPPVVIKS		0.16709	0.143559
9530068E07Rik;Kct2	RIKEN cDNA 9530068E07 gene;Keratinocyte-associated transmembrane protein 2	Phospho (STY)	S	157	EDINIAISKESRRFR		-0.221097	0.143565
Esyt2	Extended synaptotagmin-2	Phospho (STY)	S	685	PSIASDISLPIATQE		-0.422298	0.143868
Sbf1	Myotubularin-related protein 5	Phospho (STY)	T	1137	YQRLGLGTLSSSLSR		-0.283161	0.143946
Ulk2	Serine/threonine-protein kinase ULK2	Phospho (STY)	T	441	AVVRRSNTSPMGFLR		0.427828	0.14398
Cxadr	Coxsackievirus and adenovirus receptor homolog	Phospho (STY)	S	346	KVAAPNLSRMGAVPV		-0.397626	0.14399
Rps6ka4	Ribosomal protein S6 kinase alpha-4	Phospho (STY)	S	347	PVYSPAGSPPPGDPR		-0.163869	0.144031
Lrrfip1	Leucine-rich repeat flightless-interacting protein 1	Phospho (STY)	S	16	NKEIDCLSPEAQRLA		0.434692	0.144126
Pabir1	P2R1A-PPP2R2A-interacting phosphatase regulator 1	Phospho (STY)	S	267	TTTDSPVSPAQAASP		0.149069	0.144141
Sh3gl1	Endophilin-A2	Phospho (STY)	S	288	PKITASSSFRSSDKP		-0.228539	0.144368
Mknk2	MAP kinase-interacting serine/threonine-protein kinase 2	Phospho (STY)	T	450	QRASLSATPVVLVGD		0.70819	0.144395
Fam104a	Family with sequence similarity 104, member A	Phospho (STY)	S	69	SPSPAAMSERLRPRK		-0.514917	0.144454
Dnajc12	DnaJ heat shock protein family (Hsp40) member C12 (Fragment);DnaJ homolog subfamily C member 12	Phospho (STY)	S	84	ISPQNPDSPGLSDLN		-0.453444	0.144465
Acss2	propionate--CoA ligase;Acetyl-coenzyme A synthetase, cytoplasmic	Phospho (STY)	S	30	EGRVRGWSPPPEVRR		0.257133	0.144486
Fchsd2	F-BAR and double SH3 domains protein 2	Phospho (STY)	S	646	REIQISPSPKPHTSL		-0.226738	0.144542
Bag4	BAG family molecular chaperone regulator 4	Phospho (STY)	S	175	EVPNTYRSPGNSPTP		0.410808	0.14469
Wdr55	WD repeat-containing protein 55	Phospho (STY)	S	380	PEEVVRESDDDDDDS		-0.421591	0.144697
Tns1	Tensin 1;Tensin 1;Tensin-1	Phospho (STY)	T	1087	VSPELALTIALNPGG		-1.10912	0.144822
Nop56	Nucleolar protein 56	Phospho (STY)	S	462	AALALASSENSSTPE		-0.234858	0.145
Sltm	SAFB-like transcription modulator	Phospho (STY)	S	589	SKEKERASLDKKRDK		1.49904	0.145079
Lpin1	phosphatidate phosphatase	Phospho (STY)	S	334	SRPSTPKSDSELVSK		-0.813441	0.145088
Ugdh	UDP-glucose 6-dehydrogenase	Phospho (STY)	S	275	ASVGFGGSCFQKDVL		0.320402	0.145117
Iws1	IWS1, SUPT6 interacting protein;Protein IWS1 homolog	Phospho (STY)	S	667	PQRRRLSSTGGQTPR		-0.640636	0.145129
Top2b	DNA topoisomerase 2-beta	Phospho (STY)	S	1539	KKRKASGSENEGDYN		0.208933	0.145158
Kiaa1522	Uncharacterized protein KIAA1522	Phospho (STY)	S	143	STFRPHDSFPKSGKS		-0.281155	0.145162
Copb2	Coatomer subunit beta'	Phospho (STY)	S	860	PDGKPASSPVIMASQ		-0.812801	0.145387
Crebbp	histone acetyltransferase;histone acetyltransferase;Histone lysine acetyltransferase CREBBP	Phospho (STY)	S	1039	DTASQSTSPSQPRKK		-0.296378	0.145678
Prpf4b	Serine/threonine-protein kinase PRP4 homolog	Phospho (STY)	S	21	EMDDADNSEKSVNEE		-0.706761	0.145767
Fgd6	FYVE, RhoGEF and PH domain-containing protein 6	Phospho (STY)	S	583	LTKPRAKSLSAVDAD		-0.203453	0.145776
Bckdk	[3-methyl-2-oxobutanoate dehydrogenase [lipoamide]] kinase, mitochondrial	Phospho (STY)	S	360	DMHSGGQSGPMHGFG		-0.234388	0.145781
	Uncharacterized protein C4orf19 homolog	Phospho (STY)	T	70	NSESRGSTTGLPHQG		1.03122	0.14591
Add1	Alpha-adducin	Phospho (STY)	T	614	VPNTPPSTPVKLEED		-0.636569	0.145962
Arhgef12	Rho guanine nucleotide exchange factor 12	Phospho (STY)	S	1327	GDIATCDSPRTSTES		-0.136582	0.146026
Ecm1	Extracellular matrix protein 1	Phospho (STY)	S	555	DANPAPGSKEE____		0.259584	0.146046
Tomm70	Mitochondrial import receptor subunit TOM70	Phospho (STY)	S	94	KTPEGRASPALGSGH		0.71434	0.146052
Cps1	Carbamoyl-phosphate synthase [ammonia], mitochondrial	Phospho (STY)	S	418	PKPALVASRVEVSKV		-0.345263	0.146056
Psip1	PC4 and SFRS1-interacting protein	Phospho (STY)	S	274	GVTSTSDSEDEDDQE		0.627731	0.146166
Dusp6	protein-serine/threonine phosphatase;Dual specificity protein phosphatase 6	Phospho (STY)	S	205	ERTLGLSSPCDNRVP		-0.252633	0.146293
Clint1	Clathrin interactor 1	Phospho (STY)	T	284	RTANPSKTIDLGAAA		-0.592615	0.146394
Fnbp1l	Formin binding protein 1-like (Fragment);Formin-binding protein 1-like;Formin-binding protein 1-like;Formin-binding protein 1-like;Formin-binding protein 1-like	Phospho (STY)	S	334	IRGDRRHSSDINHLV		-0.386987	0.146439
Pi4kb	Phosphatidylinositol 4-kinase beta	Phospho (STY)	S	523	GDIRRRLSEQLAHTP		-0.710673	0.146456
Pabir2	PABIR family member 2	Phospho (STY)	S	115	RIDFTPVSPAPSPTR		-0.509643	0.146476
Nr3c1	Glucocorticoid receptor	Phospho (STY)	T	168	TPAAGCATPTEKEFP		-0.441049	0.146579
Numb	Protein numb homolog	Phospho (STY)	S	636	SKQRTNPSPTNPFSS		0.334454	0.14673
Gm27029;Gm27029;Aarsd1	Predicted gene, 27029;Predicted gene, 27029;Alanyl-tRNA editing protein Aarsd1	Phospho (STY)	S	201	HFTESPLSPGSQVQV		-0.165795	0.146861
Prrc2a	Proline-rich coiled-coil 2A;Protein PRRC2A	Phospho (STY)	S	753	TDPRPLTSPLRQAAD		0.544243	0.146863
Cic	Protein capicua homolog	Phospho (STY)	S	2195	GEPPTPPSPAPATGP		-0.556501	0.14694
Slc1a2	Amino acid transporter;Amino acid transporter (Fragment);Excitatory amino acid transporter 2	Phospho (STY)	S	520	IEMTKTQSIYDDKNH		-0.276723	0.14706
Mknk1	MAP kinase-interacting serine/threonine kinase 1;MAP kinase-interacting serine/threonine-protein kinase 1	Phospho (STY)	S	173	CESPEKVSPVKICDF		-0.353016	0.147173
Pex14	Peroxisomal membrane protein PEX14	Phospho (STY)	S	282	SPGKDSHSPEGSTAT		0.468489	0.147174
Cdc42ep4	Cdc42 effector protein 4	Phospho (STY)	S	136	DSSKLPKSLSSSPVK		0.512871	0.147281
Tusc2	Tumor suppressor 2, mitochondrial calcium regulator;Tumor suppressor candidate 2	Phospho (STY)	Y	53	TRRGSMFYDEDGDLA		-0.495876	0.147312
Mical3	F-actin monooxygenase;F-actin monooxygenase;F-actin monooxygenase;[F-actin]-monooxygenase MICAL3	Phospho (STY)	S	1487	PREEVRKSFVESVDE		-0.345277	0.147422
Nfib	Nuclear factor 1;Nuclear factor 1;Nuclear factor 1 B-type	Phospho (STY)	S	332	STSPQDSSPRLSTFP		-0.160033	0.147438
Eif4ebp1	Eukaryotic translation initiation factor 4E-binding protein 1	Phospho (STY)	T	69	RNSPVAKTPPKDLPA		-0.507132	0.147451
Zc3h13	Zinc finger CCCH domain-containing protein 13	Phospho (STY)	S	909	YRNEGSPSPRQSPKR		-0.359724	0.147473
Ppan	Suppressor of SWI4 1 homolog	Phospho (STY)	S	240	TGVGLSDSEVEPDGE		-0.135992	0.147541
Znf592	Zinc finger protein 592	Phospho (STY)	S	145	FNQFSPISSPEPEDP		0.426773	0.147793
Egfr	Epidermal growth factor receptor	Phospho (STY)	Y	1197	PTAENAEYLRVAPPS		-0.355779	0.147857
Pcyt1a	Choline-phosphate cytidylyltransferase A	Phospho (STY)	S	323	PKQSPSSSPTHERSP		0.530788	0.147893
Thrap3	Thyroid hormone receptor-associated protein 3	Phospho (STY)	S	572	QVNVRMDSFDEDLAR		-0.258297	0.147943
Wtip	Wilms tumor protein 1-interacting protein	Phospho (STY)	S	29	ESEPTAGSPGRVRRG		0.627566	0.148022
Iws1	IWS1, SUPT6 interacting protein;Protein IWS1 homolog	Phospho (STY)	S	667	PQRRRLSSTGGQTPR		-0.355241	0.148176
Mast4	non-specific serine/threonine protein kinase;non-specific serine/threonine protein kinase;non-specific serine/threonine protein kinase;non-specific serine/threonine protein kinase;Microtubule-associated serine/threonine-protein kinase 4	Phospho (STY)	S	77	QDSPRNFSPSASAHF		-0.721986	0.148186
Kiaa1522	Uncharacterized protein KIAA1522	Phospho (STY)	S	328	LLSASPASVRSLGRF		0.274582	0.14824
Cavin2	Caveolae-associated protein 2	Phospho (STY)	S	288	KASSGKSSPFKVSPL		0.325704	0.148293
Xrn2	5'-3' exoribonuclease 2	Phospho (STY)	S	499	IKRKAEDSDSEPEPE		-0.24953	0.148332
Ppp4r2	Protein phosphatase 4, regulatory subunit 2;Serine/threonine-protein phosphatase 4 regulatory subunit 2	Phospho (STY)	S	226	ESEVSLLSPVKNKHP		-0.333093	0.148386
Plekha7	Pleckstrin homology domain containing, family A member 7 (Fragment);Pleckstrin homology domain-containing family A member 7	Phospho (STY)	S	819	PQLRKVMSPLQSPTK		0.351571	0.148428
Utp18	U3 small nucleolar RNA-associated protein 18 homolog	Phospho (STY)	S	202	GSKRRTSSDDESEED		0.969863	0.148584
Med1	Mediator of RNA polymerase II transcription subunit 1	Phospho (STY)	T	1442	SPLISGSTPKHERGS		0.344109	0.148585
Cav2	Caveolin 2;Caveolin;Caveolin-2	Phospho (STY)	S	23	DDAYSHHSGVDYADP		-1.50683	0.148612
Shroom1	Shroom family member 1;Protein Shroom1	Phospho (STY)	S	103	RSPEVQGSPGPLNRQ		-0.252646	0.148621
Stk24	Serine/threonine-protein kinase 24	Phospho (STY)	T	341	PKNLENGTLQLSDLE		0.261957	0.148761
Aldh9a1	4-trimethylaminobutyraldehyde dehydrogenase	Phospho (STY)	T	252	AKGVKPITLELGGKS		-2.86882	0.148778
Rab5c	Ras-related protein Rab-5C;RAB5C, member RAS oncogene family	Phospho (STY)	S	205	RGVDLQESNPASRSQ		-0.251743	0.148853
Itsn1	Intersectin 1 (SH3 domain protein 1A);Intersectin 1 (SH3 domain protein 1A);Intersectin 1 (SH3 domain protein 1A);Intersectin 1 (SH3 domain protein 1A);Intersectin 1 (SH3 domain protein 1A);Intersectin-1	Phospho (STY)	S	902	TATGSSPSPVLGQGE		0.172526	0.148972
Spen	Spen family transcription repressor;Spen family transcription repressor;Msx2-interacting protein	Phospho (STY)	S	750	RPIERSQSPVHLRRP		-0.159522	0.149049
Pdap1	28 kDa heat- and acid-stable phosphoprotein	Phospho (STY)	S	176	LSGKRMQSLSLNK__		-0.197302	0.149055
Smarca5	SWI/SNF-related matrix-associated actin-dependent regulator of chromatin subfamily A member 5	Phospho (STY)	S	65	EEVFDHGSPGKQKEI		-0.237865	0.149167
Chd4	DNA helicase;Chromodomain-helicase-DNA-binding protein 4	Phospho (STY)	S	408	WEAKEDNSEGEEILE		-0.177899	0.149602
Pdcl	Phosducin-like protein	Phospho (STY)	S	296	ATCHSEDSDLEID__		0.179757	0.149645
Srrm2	Serine/arginine repetitive matrix protein 2	Phospho (STY)	S	1844	PLISRRRSRSRTSPV		1.44192	0.14975
Thrap3	Thyroid hormone receptor-associated protein 3	Phospho (STY)	S	253	ERSPALKSPLQSVVV		-0.301588	0.149939
Cap1	Adenylyl cyclase-associated protein 1	Phospho (STY)	T	306	FSAPKPQTSPSPKPA		-0.785901	0.150062
Gak	Cyclin G associated kinase;Cyclin-G-associated kinase	Phospho (STY)	S	1163	ERGVRVPSFAQKPKV		-0.302191	0.150174
Elk3	ETS domain-containing protein Elk-3	Phospho (STY)	S	272	AACHDSDSLEPLNLS		0.306562	0.150239
Ddx23	RNA helicase	Phospho (STY)	S	14	DKKDRDASPKEERKR		1.34159	0.15028
Ash2l	Set1/Ash2 histone methyltransferase complex subunit ASH2	Phospho (STY)	S	96	VMDTQAGSVDEENGR		0.235155	0.150315
Bcl6	B-cell lymphoma 6 protein homolog	Phospho (STY)	S	309	KEEERPSSEDEIALH		0.414597	0.150376
Wiz	Widely-interspaced zinc finger motifs;Widely-interspaced zinc finger motifs;Protein Wiz	Phospho (STY)	S	1181	KLPPPPGSPLGHSPT		-0.251	0.150507
Sec16a	Protein transport protein Sec16A	Phospho (STY)	S	2043	LPPQEAKSPDPEMVP		-0.15126	0.150631
Eif3d	Eukaryotic translation initiation factor 3 subunit D	Phospho (STY)	S	161	SQKPRDSSVEVRSDW		-0.297936	0.15082
Arhgap12	Rho GTPase-activating protein 12;Rho GTPase activating protein 12	Phospho (STY)	S	163	KFNSDSHSPKVSSQN		0.490648	0.15084
Abca6	ATP-binding cassette sub-family A member 6	Phospho (STY)	S	429	LYGAEHRSAPLFFLN		-0.273512	0.150852
Dsp	Desmoplakin	Phospho (STY)	S	7	_MSCNGGSHPRINTL		-0.572601	0.150872
Sptbn1	Spectrin beta chain, non-erythrocytic 1	Phospho (STY)	S	2164	RTSSKESSPVPSPTL		-0.268612	0.150982
Shroom2	Protein Shroom2;SHROOM2	Phospho (STY)	S	236	LPKADASSTENILYK		0.184043	0.151112
Lzts2	Leucine zipper putative tumor suppressor 2	Phospho (STY)	S	311	SSSGGDRSPPPPPPP		-0.652213	0.151115
Gm7324;Rbmxl1	Predicted gene 7324;RNA binding motif protein, X-linked-like-1	Phospho (STY)	S	349	QERGLPPSMERGYPP		-0.36147	0.151115
Acss2	propionate--CoA ligase;Acetyl-coenzyme A synthetase, cytoplasmic	Phospho (STY)	S	267	MNDSPSQSPPVKRPC		0.241377	0.151151
Rnmt	mRNA (guanine-N(7))-methyltransferase (Fragment);mRNA (guanine-N(7))-methyltransferase (Fragment);mRNA cap guanine-N7 methyltransferase	Phospho (STY)	S	15	SVASDPESPPGGNEP		0.129365	0.151539
Fga	Fibrinogen alpha chain	Phospho (STY)	S	531	KMADEAGSEAHREGE		-0.809349	0.15166
Cttn	Src substrate cortactin	Phospho (STY)	S	417	PIEDRPPSSPIYEDA		-0.987138	0.151666
Tecpr1	Tectonin beta-propeller repeat-containing protein 1	Phospho (STY)	S	418	APSDTDASLEVERQG		-0.425053	0.151696
Gm20390	Nucleoside diphosphate kinase	Phospho (STY)	S	99	GETNPADSKPGTIRG		-0.553448	0.15172
Ybx1	Y-box-binding protein 1	Phospho (STY)	S	172	SGEKNEGSESAPEGQ		0.111977	0.151798
Mark2	non-specific serine/threonine protein kinase;non-specific serine/threonine protein kinase (Fragment);Serine/threonine-protein kinase MARK2	Phospho (STY)	T	593	RGVSSRSTFHAGQLR		0.44147	0.151971
Plekhg3	Pleckstrin homology domain-containing family G member 3	Phospho (STY)	S	1201	LLVNRSRSLPENIVE		-0.353214	0.152132
Gphn	Gephyrin	Phospho (STY)	T	198	PPLSPPPTTSPHKQT		-0.938602	0.152139
Add3	Gamma-adducin	Phospho (STY)	S	681	PDGSPSKSPSKKKKK		-0.925257	0.152151
Ackr1	Atypical chemokine receptor 1	Phospho (STY)	S	315	QTTRRSLSSLSLPTR		0.460211	0.152176
Phactr4	Phosphatase and actin regulator 4	Phospho (STY)	S	118	IGSARSSSPVLVEEE		0.142738	0.152219
Cgnl1	Cingulin-like protein 1	Phospho (STY)	S	257	TLSPRRKSPTAPSPQ		0.904346	0.152229
Plekha6	Pleckstrin homology domain containing, family A member 6 (Fragment);Pleckstrin homology domain-containing family A member 6	Phospho (STY)	S	271	SGSLRRLSLQPRSHS		-1.94192	0.152413
Abcb4	Phosphatidylcholine translocator ABCB4	Phospho (STY)	T	666	ARIFRNSTKKSLKSP		-0.47846	0.152444
Bod1l	Biorientation of chromosomes in cell division protein 1-like 1	Phospho (STY)	S	2001	ECEVGHMSPRKNEEC		0.129807	0.15265
C2cd2l	Phospholipid transfer protein C2CD2L	Phospho (STY)	S	662	KEAGLSQSHDDLSNT		0.270834	0.152706
Tmem87a	Transmembrane protein 87A	Phospho (STY)	S	544	ALPALLDSDEERMIT		0.167175	0.152709
Grb7	Growth factor receptor-bound protein 7	Phospho (STY)	S	86	QKPILGGSSGARGLL		-0.530016	0.152721
Rasgrp2	RAS guanyl-releasing protein 2	Phospho (STY)	S	586	PRPGRRSSRPPEIRE		-0.532801	0.152737
H4c1	Histone H4	Phospho (STY)	Y	89	VTAMDVVYALKRQGR		-0.335487	0.152756
Ablim3	Actin-binding LIM protein 3	Phospho (STY)	S	503	PRARRFSSGGEEEDF		-0.182378	0.152897
Ctnnd1	Catenin (cadherin associated protein), delta 1;Catenin (cadherin associated protein), delta 1;Catenin (cadherin associated protein), delta 1;Catenin delta-1	Phospho (STY)	S	346	LAQHERGSLASLDSL		-0.273417	0.152932
Uimc1	BRCA1-A complex subunit RAP80	Phospho (STY)	S	689	SQLNLNESPIKSFVP		0.307249	0.152936
Hdgfl2	Hepatoma-derived growth factor-related protein 2	Phospho (STY)	S	454	RKRSEGLSLERKGEK		-0.563988	0.153011
Rbm25	RNA-binding protein 25	Phospho (STY)	S	688	RKKLPVDSVFNKFED		-0.343734	0.153135
Eif3g	Eukaryotic translation initiation factor 3 subunit G	Phospho (STY)	S	42	PLPTGDTSPEPELLP		0.132713	0.15318
Zfp148;Znf148	Zinc finger protein 148	Phospho (STY)	S	399	ALLDSEGSADIDQVD		0.297386	0.153231
Chd8	Chromodomain-helicase-DNA-binding protein 8	Phospho (STY)	S	1999	TSRTASPSPLRPDAP		-0.119749	0.153243
Bcar3	Breast cancer anti-estrogen resistance protein 3 homolog	Phospho (STY)	S	466	GPSGPRNSGINYMIL		-0.280259	0.153298
Chmp3	Charged multivesicular body protein 3	Phospho (STY)	S	200	PAGAMAASEEGEEEE		0.181146	0.153358
Irf2bp2	Interferon regulatory factor 2-binding protein 2	Phospho (STY)	S	250	KAQPAHRSPADSLSS		-0.146368	0.153371
Ptprc	Receptor-type tyrosine-protein phosphatase C;protein-tyrosine-phosphatase	Phospho (STY)	S	964	NKKKNRNSNVVPYDF		0.258286	0.153458
Sik3	Serine/threonine-protein kinase SIK3	Phospho (STY)	S	779	RLRIQPSSPPPNHPS		-0.878513	0.153626
Prrc2b	Proline-rich coiled-coil 2B (Fragment);Proline-rich coiled-coil 2B	Phospho (STY)	S	721	AMGMHVRSPDEALPG		-0.225466	0.153912
Srrm2	Serine/arginine repetitive matrix protein 2	Phospho (STY)	S	396	VNPSSEASPTRGCSP		-0.432863	0.153953
Msr1	Macrophage scavenger receptor 1 (Fragment);Macrophage scavenger receptor types I and II	Phospho (STY)	S	36	DARSMTASLPHSTKN		0.199357	0.153997
Ahnak	AHNAK nucleoprotein (desmoyokin)	Phospho (STY)	S	213	VIRLPSGSGPASPTT		0.3469	0.154274
Nemf	Ribosome quality control complex subunit NEMF	Phospho (STY)	S	417	LRNPYLLSEEEDGDG		-0.616339	0.15445
Srpk2	Serine/arginine-rich protein specific kinase 2;SRSF protein kinase 2	Phospho (STY)	S	488	HDRSRTVSASSTGDL		-0.420088	0.154544
Huwe1	HECT-type E3 ubiquitin transferase;E3 ubiquitin-protein ligase HUWE1	Phospho (STY)	T	3931	PAPLTPATPSSLDPF		-0.628828	0.154623
Phactr4	Phosphatase and actin regulator 4	Phospho (STY)	S	507	EKESDSDSEGPIKYR		0.189762	0.154871
Adcy6	Adenylate cyclase type 6	Phospho (STY)	S	53	LKNAEPPSPTPAAHT		0.549205	0.154898
Rasip1	Ras-interacting protein 1	Phospho (STY)	S	322	LSLRRSVSELSLQGR		-0.169804	0.155365
Tcf20	Transcription factor 20	Phospho (STY)	T	1699	RKGQRSLTPPPSSTE		-0.972822	0.155522
Exoc7	Exocyst complex component 7	Phospho (STY)	S	250	SSSGVPYSPAIPNKR		-0.649599	0.155532
Zswim8	Zinc finger SWIM domain-containing protein 8	Phospho (STY)	S	705	DLPSTDDSGSGLHKT		0.623625	0.155532
Cavin2	Caveolae-associated protein 2	Phospho (STY)	S	359	SARRGNNSAVGSNAD		0.19081	0.155535
Pak2	Serine/threonine-protein kinase PAK 2	Phospho (STY)	T	143	KQKYLSFTPPEKDGF		0.217101	0.155572
Tjp3	Tight junction protein 3;Tight junction protein ZO-3	Phospho (STY)	S	359	YRVPSRQSLEDRGYS		0.526071	0.155624
Rasip1	Ras-interacting protein 1	Phospho (STY)	S	325	RRSVSELSLQGRRRR		-0.172176	0.155673
Tmem131	Transmembrane protein 131	Phospho (STY)	S	1371	VFTEQPPSPMSKSKG		-0.13696	0.155767
Nsd2	Nuclear receptor binding SET domain protein 2;Nuclear receptor binding SET domain protein 2;Histone-lysine N-methyltransferase NSD2	Phospho (STY)	S	408	RRTKRSSSAENQEGD		-0.517892	0.15582
Plec	Plectin	Phospho (STY)	S	728	RNDESQLSPATRGAY		-1.5805	0.155861
Naa12	N-terminal amino-acid N(alpha)-acetyltransferase NatA	Phospho (STY)	S	201	LAGGDSGSDGKDSTD		0.314088	0.155882
Cep170	Centrosomal protein 170;Centrosomal protein of 170 kDa	Phospho (STY)	S	829	KSLVRQGSFTIDKPS		0.353506	0.155906
Ccser2	Serine-rich coiled-coil domain-containing protein 2	Phospho (STY)	S	198	SCASRSSSGESLAQS		0.403066	0.156166
Hdgf	Heparin binding growth factor (Fragment);Hepatoma-derived growth factor	Phospho (STY)	S	167	PVEVEKNSTPSEPDS		0.502544	0.156168
Ctif	CBP80/20-dependent translation initiation factor	Phospho (STY)	S	18	SEAGSSRSQEIEELE		0.12513	0.156217
Caskin2	Caskin-2	Phospho (STY)	Y	825	VGSALGSYATLTRRP		-2.16528	0.156337
Slc1a2	Amino acid transporter;Amino acid transporter (Fragment);Excitatory amino acid transporter 2	Phospho (STY)	Y	537	SNSNQCVYAAHNSVV		-0.800747	0.15638
Evi2b	Protein EVI2B	Phospho (STY)	S	272	TKRASVVSLMTWKPS		0.301154	0.156391
Cavin2	Caveolae-associated protein 2	Phospho (STY)	T	368	VGSNADLTIEEDEEE		0.342378	0.156396
Tjp2	Tight junction protein 2;Tight junction protein 2;Tight junction protein ZO-2	Phospho (STY)	S	380	PALNDSDSEVEDISE		0.396255	0.156556
Hcls1	Hematopoietic lineage cell-specific protein	Phospho (STY)	S	333	PSLPTRQSPLQNHLE		0.661384	0.156685
Mark2	non-specific serine/threonine protein kinase;non-specific serine/threonine protein kinase (Fragment);Serine/threonine-protein kinase MARK2	Phospho (STY)	S	532	RQHQKSMSASVHPNK		-0.725607	0.156701
Cdc42bpa	non-specific serine/threonine protein kinase;non-specific serine/threonine protein kinase;non-specific serine/threonine protein kinase;non-specific serine/threonine protein kinase (Fragment);non-specific serine/threonine protein kinase (Fragment);non-specific serine/threonine protein kinase;Serine/threonine-protein kinase MRCK alpha	Phospho (STY)	S	1688	PSEGSLSSGGMDQGS		-0.317024	0.156795
Lrrfip1	Leucine-rich repeat flightless-interacting protein 1	Phospho (STY)	S	348	SDSRASNSPEQSSCL		0.287369	0.156878
Dtd1	D-aminoacyl-tRNA deacylase 1	Phospho (STY)	S	204	SGAEGDVSSEREP__		0.27312	0.15711
Hyou1	Hypoxia up-regulated protein 1	Phospho (STY)	S	567	FETLVEDSPEEESTL		-0.411829	0.157156
Ctnnd1	Catenin (cadherin associated protein), delta 1;Catenin (cadherin associated protein), delta 1;Catenin (cadherin associated protein), delta 1;Catenin delta-1	Phospho (STY)	T	910	ERGDHNRTLDRSGDL		2.25443	0.15716
Pacs2	Phosphofurin acidic cluster sorting protein 2	Phospho (STY)	S	340	TEIGSIHSARSHREP		0.430067	0.157308
Cbr1	Carbonyl reductase [NADPH] 1	Phospho (STY)	S	30	RDLCRKFSGDVVLAA		-0.356499	0.157385
Ahctf1	Protein ELYS	Phospho (STY)	S	1507	NVGLPEESPRISAAP		-0.204215	0.15746
Pcm1	Pericentriolar material 1 protein	Phospho (STY)	S	957	WKSNRPVSADGNYRP		0.482097	0.157469
Zc3hav1	Zinc finger CCCH type, antiviral 1;Zinc finger CCCH-type antiviral protein 1	Phospho (STY)	S	350	DSSTSRTSAAGFPLV		-0.272807	0.157592
Kif13b	Kinesin family member 13B	Phospho (STY)	T	1667	FRIRKVRTSELKSFT		-0.288476	0.157611
Eps8	Epidermal growth factor receptor kinase substrate 8	Phospho (STY)	S	684	LPVDRRKSQMEEVQD		-0.474585	0.157614
Psip1	PC4 and SFRS1-interacting protein	Phospho (STY)	S	272	KPGVTSTSDSEDEDD		0.579057	0.157685
Ripor1	Rho family-interacting cell polarization regulator 1	Phospho (STY)	S	748	LTSPAPDSPEQIPKS		-0.169345	0.157719
Gpsm3	G-protein-signaling modulator 3	Phospho (STY)	S	38	PWRSAPPSPPPPGTR		0.20314	0.15772
Supt6h	Transcription elongation factor SPT6	Phospho (STY)	S	91	HKKRKRPSFDDRLED		-0.631231	0.157722
Itprid2	ITPR interacting domain containing 2;Protein ITPRID2	Phospho (STY)	S	1056	SRSVDNLSCPSPLNV		0.188857	0.157788
Snrnp70	U1 small nuclear ribonucleoprotein 70 kDa	Phospho (STY)	S	419	NGLEGLGSDGRDMYM		0.326527	0.157859
Mybbp1a	Myb-binding protein 1A	Phospho (STY)	S	1253	APSNPTLSPSTPAKT		-0.2549	0.157904
Cpeb4	Cytoplasmic polyadenylation element binding protein 4;Cytoplasmic polyadenylation element-binding protein 4	Phospho (STY)	S	99	EKQQLSPSPGQEAGI		-0.179729	0.157929
Ppp1r13b	Protein phosphatase 1, regulatory subunit 13B (Fragment);Apoptosis-stimulating of p53 protein 1	Phospho (STY)	S	441	DKGSRPQSPRKGPQT		0.697154	0.157983
Bcl9l	B-cell CLL/lymphoma 9-like protein	Phospho (STY)	S	1014	SPKTAMPSPGVSQNK		-0.218608	0.158022
Rpl17	Large ribosomal subunit protein uL22	Phospho (STY)	S	142	RINPYMSSPCHIEMI		0.369765	0.15811
Pde4dip	Phosphodiesterase 4D interacting protein (myomegalin)	Phospho (STY)	S	1114	NICLQPPSPVGEDSN		-0.157998	0.158158
Pelo	Protein pelota homolog	Phospho (STY)	S	55	QTESSTGSVGSNRVR		-0.194369	0.158261
Pdlim4	PDZ and LIM domain 4 (Fragment);PDZ and LIM domain protein 4;PDZ and LIM domain 4	Phospho (STY)	S	60	PATSRRSSVSGISLE		0.238966	0.158295
Tbc1d2b	TBC1 domain family member 2B	Phospho (STY)	S	959	PDKGELVSDEEEDT_		-0.137741	0.158301
Sorbs1	Sorbin and SH3 domain containing 1	Phospho (STY)	S	286	EQQKRLSSLSDPASE		-0.778935	0.158305
Ahnak2	AHNAK nucleoprotein 2	Phospho (STY)	S	286	HRETRDMSPTSTDTE		0.239987	0.158413
Acox1	Peroxisomal acyl-coenzyme A oxidase 1	Phospho (STY)	S	649	NKTEVHESYYKHLKP		-2.15675	0.158538
Flii	Protein flightless-1 homolog	Phospho (STY)	S	436	RLRRRKDSAQDVQAK		-0.442576	0.158544
[truncated: 11,005 more rows]

## Sheet: Suppl Table 2 WAT Phospho
PG.Genes	PG.ProteinDescriptions	PTM.ModificationTitle	PTM.SiteAA	PTM.SiteLocation	PTM.FlankingRegion		logFC	P.Value
Rspry1	RING finger and SPRY domain-containing protein 1;Isoform 2 of RING finger and SPRY domain-containing protein 1	Phospho (STY)	S	50	SCICRDDSGAEDNVD		-0.955646	2.24894e-06
H2-D1	H-2 class I histocompatibility antigen, D-B alpha chain	Phospho (STY)	S	356	GSQSSEMSLRDCKA_		0.396133	0.000280544
Kat14	Cysteine-rich protein 2-binding protein	Phospho (STY)	S	413	QIKQEVDSEEEKPDR		0.724455	0.00130667
Nmt1	Glycylpeptide N-tetradecanoyltransferase 1	Phospho (STY)	T	74	KGSDMESTQDQPVKM		2.00821	0.00141848
Bcl7b	B-cell CLL/lymphoma 7 protein family member B	Phospho (STY)	S	152	EEPSLPASEVADEPP		0.979206	0.00190894
Parg	Poly(ADP-ribose) glycohydrolase;Isoform 2 of Poly(ADP-ribose) glycohydrolase	Phospho (STY)	T	210	RDNQQFLTPIKLANT		0.944688	0.00213032
Chd9	Chromodomain-helicase-DNA-binding protein 9;Isoform 2 of Chromodomain-helicase-DNA-binding protein 9	Phospho (STY)	S	1471	AELSEAESEGEEKPK		0.483561	0.0021763
Dennd4c	DENN domain-containing protein 4C	Phospho (STY)	S	1261	EGNQEPGSPAVFAHP		1.57892	0.00225607
Cat	Catalase	Phospho (STY)	S	46	LNIMTAGSRGPLLVQ		-1.24202	0.00227171
Palmd	Palmdelphin	Phospho (STY)	S	375	ELSPSRASPGKSGPQ		-2.0134	0.00233294
Med1	Mediator of RNA polymerase II transcription subunit 1;Isoform 4 of Mediator of RNA polymerase II transcription subunit 1	Phospho (STY)	S	1225	PPSSKAKSPISSGSS		0.521259	0.00268787
Fndc3a	Fibronectin type-III domain-containing protein 3A	Phospho (STY)	T	196	KLKDRQGTQKDKMSS		7.31478	0.00270973
Itgb7	Integrin beta-7	Phospho (STY)	S	798	GTNGRSPSLSLTREA		0.989496	0.00292426
Clasp2	CLIP-associating protein 2	Phospho (STY)	S	547	RESSRDTSPVRSFQP		0.849796	0.00338198
Fmnl1	Formin-like protein 1;Isoform 2 of Formin-like protein 1	Phospho (STY)	S	1021	EEPPTPKSPPKARRQ		0.675469	0.00338516
Mapkbp1	Mitogen-activated protein kinase-binding protein 1;Isoform 2 of Mitogen-activated protein kinase-binding protein 1	Phospho (STY)	S	21	KNLLRSPSIKLRRSK		-0.930883	0.00368897
Prkce	Protein kinase C epsilon type	Phospho (STY)	S	368	NNIRKALSFDNRGEE		-2.03079	0.00375675
Cavin2	Caveolae-associated protein 2	Phospho (STY)	S	363	GNNSAVGSNADLTIE		-1.21502	0.00431871
Edc4	Enhancer of mRNA-decapping protein 4	Phospho (STY)	S	733	ASPSRTRSPDVISSA		3.23414	0.00439406
Pank2	Pantothenate kinase 2, mitochondrial	Phospho (STY)	S	55	DPLRRRASSAAPSGS		1.15164	0.00445127
Svil	Isoform 2 of Supervillin	Phospho (STY)	S	260	EARARYPSGSEIPVV		0.442438	0.0045062
Gphn	Gephyrin	Phospho (STY)	S	194	PSPPPPLSPPPTTSP		-1.0911	0.00450629
Prpf40a	Pre-mRNA-processing factor 40 homolog A;Isoform 2 of Pre-mRNA-processing factor 40 homolog A	Phospho (STY)	T	886	SDSPESDTEREKDKK		0.983505	0.00459044
Pdha1	Pyruvate dehydrogenase E1 component subunit alpha, somatic form, mitochondrial	Phospho (STY)	S	293	TYRYHGHSMSDPGVS		0.596691	0.00459338
Sntb2	Beta-2-syntrophin	Phospho (STY)	S	75	NRGLGPPSPPAPPRG		0.33789	0.00463806
Tns1	Tensin-1	Phospho (STY)	S	1054	PLRRRAASDGQYENQ		-0.526504	0.00465981
Nup98	Nuclear pore complex protein Nup98-Nup96	Phospho (STY)	S	934	APPPQSQSPEVEQLG		0.242218	0.0047203
Rab11fip1	Rab11 family-interacting protein 1	Phospho (STY)	S	238	TPLSQSMSVLPTSKS		0.647038	0.00487527
Phip	PH-interacting protein	Phospho (STY)	S	881	TKKPESSSDEEEESE		0.661545	0.00496242
Limch1	LIM and calponin homology domains-containing protein 1	Phospho (STY)	S	757	DSPSSEKSPGSTPFK		-0.618153	0.0051013
Plec	Plectin;Isoform PLEC-1 of Plectin	Phospho (STY)	S	4396	SRSSSVGSSSSYPIS		1.77311	0.00576104
Ncapd2	Condensin complex subunit 1;Isoform 2 of Condensin complex subunit 1	Phospho (STY)	T	1319	VSRLQPLTSVDSDND		0.769342	0.00580135
Pdha1	Pyruvate dehydrogenase E1 component subunit alpha, somatic form, mitochondrial	Phospho (STY)	S	300	SMSDPGVSYRTREEI		0.577267	0.00593505
Ubr1	E3 ubiquitin-protein ligase UBR1	Phospho (STY)	S	15	GAERMDVSPEPPLAP		0.706417	0.00608827
Kdm1a	Lysine-specific histone demethylase 1A	Phospho (STY)	S	167	PPEEENESEPEEPSG		1.4315	0.00617596
Insr	Insulin receptor	Phospho (STY)	S	1340	REGGSSLSIKRTYDE		-1.30695	0.00628243
Cic	Protein capicua homolog	Phospho (STY)	S	1080	PGKRRTQSLSALPKE		1.00065	0.00647732
Ccar2	Cell cycle and apoptosis regulator protein 2	Phospho (STY)	S	612	GTAAESDSPLKEDGL		0.294046	0.00675911
Gpatch8	G patch domain-containing protein 8	Phospho (STY)	S	1206	EEAAGPLSDPPPEEP		0.547017	0.00684113
Cstf3	Cleavage stimulation factor subunit 3	Phospho (STY)	S	691	VKRPNEDSDEDEEKG		0.261613	0.00691084
Hdac5	Histone deacetylase 5	Phospho (STY)	S	650	QALGRTQSSPAAPGS		-0.411523	0.00693812
Limch1	LIM and calponin homology domains-containing protein 1	Phospho (STY)	S	754	SQADSPSSEKSPGST		-0.558813	0.00699145
Arhgef2	Rho guanine nucleotide exchange factor 2;Isoform 4 of Rho guanine nucleotide exchange factor 2;Isoform 5 of Rho guanine nucleotide exchange factor 2	Phospho (STY)	S	885	PLDPRRRSLPAGDAL		0.516267	0.00704567
Sp110	Sp110 nuclear body protein	Phospho (STY)	S	175	EILDEQPSPSPRAVP		0.52172	0.00708316
Plec	Plectin;Isoform PLEC-1 of Plectin	Phospho (STY)	T	4037	RGLRKQITVEELVRS		0.681898	0.00709398
Ppp2r5a	Serine/threonine-protein phosphatase 2A 56 kDa regulatory subunit alpha isoform	Phospho (STY)	S	42	QKRSQGSSQFRSQGS		-0.640792	0.00739337
Eppk1	Epiplakin	Phospho (STY)	S	2705	PGLRRQVSASELCTS		0.401099	0.00768989
Trarg1	Trafficking regulator of GLUT4 1	Phospho (STY)	S	72	GHRQPSLSGSPSRVS		2.27548	0.00786161
Dock4	Dedicator of cytokinesis protein 4;Isoform 2 of Dedicator of cytokinesis protein 4	Phospho (STY)	T	1633	ASMSPDGTRVIPRRS		0.86204	0.00790335
Samsn1	SAM domain-containing protein SAMSN-1	Phospho (STY)	S	23	QKPKRSSSFGNFDRF		0.433744	0.00799861
Cenpc	Centromere protein C	Phospho (STY)	S	699	KLVLPSNSPNVRRSN		0.887831	0.00813729
Smtnl2	Smoothelin-like protein 2	Phospho (STY)	S	126	SHATFSLSGRSPSVE		0.894469	0.00824978
Dvl2	Segment polarity protein dishevelled homolog DVL-2	Phospho (STY)	S	170	RPRRRDSSEHGAGGH		0.55313	0.00830385
Eps8	Epidermal growth factor receptor kinase substrate 8	Phospho (STY)	S	55	RKNYARDSVSSVSDV		0.502774	0.00842431
Pura	Transcriptional activator protein Pur-alpha	Phospho (STY)	S	181	NRGPGLGSTQGQTIA		-0.476189	0.00847382
Uqcc4	Ubiquinol-cytochrome-c reductase complex assembly factor 4	Phospho (STY)	S	34	HPPPRGRSPAQPADR		-1.05147	0.0085981
Ep400	E1A-binding protein p400;Isoform 2 of E1A-binding protein p400;Isoform 3 of E1A-binding protein p400;Isoform 4 of E1A-binding protein p400;Isoform 5 of E1A-binding protein p400	Phospho (STY)	S	754	SAPPKPQSPAQNAAS		0.384251	0.00866742
Mtss1	Protein MTSS 1	Phospho (STY)	S	276	TTMSRKSSVCSSLNS		1.59199	0.00879319
Cic	Protein capicua homolog	Phospho (STY)	S	2299	YRKKRKNSTDLDSAP		0.743371	0.00880641
Smarca5	SWI/SNF-related matrix-associated actin-dependent regulator of chromatin subfamily A member 5	Phospho (STY)	S	802	IGYKVPRSPDLPNAA		0.745414	0.00886908
Robo4	Roundabout homolog 4	Phospho (STY)	S	953	PSPRGDLSLTRSFSL		-0.475878	0.00887348
Akt1s1	Proline-rich AKT1 substrate 1	Phospho (STY)	S	203	EKRTEARSSDEENGP		-0.364272	0.00893562
Naca	Nascent polypeptide-associated complex subunit alpha, muscle-specific form	Phospho (STY)	T	2133	QENTQTPTVQEESEE		-0.342436	0.00896275
Eepd1	Endonuclease/exonuclease/phosphatase family domain-containing protein 1	Phospho (STY)	S	113	SAQHSPSSLRRDLLA		-0.675819	0.00898812
H2-D1	H-2 class I histocompatibility antigen, D-B alpha chain	Phospho (STY)	S	356	GSQSSEMSLRDCKA_		0.407242	0.00916105
Tnrc18	Trinucleotide repeat-containing gene 18 protein	Phospho (STY)	S	1062	EDKPICLSPSKIPEP		0.816933	0.00921213
H2-D1	H-2 class I histocompatibility antigen, D-B alpha chain	Phospho (STY)	S	353	LAPGSQSSEMSLRDC		0.40611	0.00922915
Suds3	Sin3 histone deacetylase corepressor complex component SDS3	Phospho (STY)	S	237	KRPASPSSPEHLPAT		0.293784	0.00923578
Afdn	Afadin;Isoform 1 of Afadin	Phospho (STY)	S	216	TSFTRTISNPEVVMK		-0.39734	0.00929936
Zbtb7a	Zinc finger and BTB domain-containing protein 7A	Phospho (STY)	S	331	SVGRAGDSDEESRTD		0.245894	0.00934019
Sntb2	Beta-2-syntrophin	Phospho (STY)	S	90	PAGEASASPPVRRVR		0.288032	0.00961331
Cavin1	Caveolae-associated protein 1	Phospho (STY)	S	368	TDLLRGSSPDVHTLL		-0.437064	0.00965383
Lrrc8a	Volume-regulated anion channel subunit LRRC8A	Phospho (STY)	T	5	___MIPVTELRYFAD		0.889656	0.00987968
Sltm	SAFB-like transcription modulator	Phospho (STY)	S	1011	IVQMSGNSLPRGSSS		0.829976	0.00989794
Plekha7	Pleckstrin homology domain-containing family A member 7;Isoform 2 of Pleckstrin homology domain-containing family A member 7;Isoform 3 of Pleckstrin homology domain-containing family A member 7;Isoform 4 of Pleckstrin homology domain-containing family A member 7;Isoform 5 of Pleckstrin homology domain-containing family A member 7;Isoform 6 of Pleckstrin homology domain-containing family A member 7	Phospho (STY)	S	868	LQPSPPTSPVRTPLE		0.341677	0.00990656
P33monox	Putative monooxygenase p33MONOX;Isoform 2 of Putative monooxygenase p33MONOX	Phospho (STY)	S	171	KEEKHPASAQSTPSS		-0.615049	0.00998287
Akt1s1	Proline-rich AKT1 substrate 1	Phospho (STY)	S	204	KRTEARSSDEENGPP		-0.354603	0.0099886
Trpm7	Transient receptor potential cation channel subfamily M member 7	Phospho (STY)	S	1502	ESCSRRASTEDSPEV		0.639734	0.0100781
Dcp1a	mRNA-decapping enzyme 1A	Phospho (STY)	S	372	KTTPRQKSPLLNQPV		0.365995	0.0101305
Cavin2	Caveolae-associated protein 2	Phospho (STY)	S	35	PMPSSTPSPSLNLGS		-0.633139	0.0101956
Rbm12b2	RNA-binding protein 12B-B;Isoform 2 of RNA-binding protein 12B-B	Phospho (STY)	S	376	YEKKRPESLEKERPG		1.00237	0.0102081
Nop56	Nucleolar protein 56	Phospho (STY)	S	554	PKKKRKFSEEPEVAA		0.507666	0.0102626
Kdm6a	Lysine-specific demethylase 6A;Isoform 2 of Lysine-specific demethylase 6A	Phospho (STY)	S	769	PSHGDSKSPGLLSSD		0.466421	0.01031
Ralgapa2	Ral GTPase-activating protein subunit alpha-2;Isoform 2 of Ral GTPase-activating protein subunit alpha-2	Phospho (STY)	S	765	QQVPRSSSTSDITER		-0.434551	0.0104141
Prkd3	Serine/threonine-protein kinase D3	Phospho (STY)	S	395	KTISPSTSNNIPLMR		-0.359907	0.0104774
Nefm	Neurofilament medium polypeptide	Phospho (STY)	S	715	KAEEEGGSEEEGSDR		-2.32974	0.010503
Atp2b4	Plasma membrane calcium-transporting ATPase 4	Phospho (STY)	S	1065	LKEAGHGSDKEDISR		-0.832185	0.0107201
Ppfia3	Liprin-alpha-3;Isoform 2 of Liprin-alpha-3	Phospho (STY)	S	17	SEDGRRGSALGPDEA		-1.66291	0.0107314
Cbl	E3 ubiquitin-protein ligase CBL	Phospho (STY)	S	617	RELTNRHSLPFSLPS		0.740108	0.0108008
Ampd2	AMP deaminase 2	Phospho (STY)	S	19	SPLQSARSLPGNAPC		0.913269	0.0108185
Ralgapa1	Ral GTPase-activating protein subunit alpha-1;Isoform 2 of Ral GTPase-activating protein subunit alpha-1;Isoform 1S of Ral GTPase-activating protein subunit alpha-1	Phospho (STY)	S	772	STRVRHFSQSEDTGN		0.229599	0.010843
Cgnl1	Cingulin-like protein 1;Isoform 3 of Cingulin-like protein 1;Isoform 5 of Cingulin-like protein 1	Phospho (STY)	S	389	DDRKRSRSVDSAFPF		0.97187	0.0108732
Hdac2	Histone deacetylase 2	Phospho (STY)	S	394	EDAVHEDSGDEDGED		0.288061	0.0111239
Skt	Sickle tail protein	Phospho (STY)	S	409	GRMSIASSHGGHPLD		-0.519532	0.011386
Siglec1	Sialoadhesin	Phospho (STY)	S	1677	KLNEDENSAEMATKK		0.440302	0.0114469
Ripk1	Receptor-interacting serine/threonine-protein kinase 1	Phospho (STY)	S	415	EERKRRVSHDPFAQQ		0.65229	0.0115241
Ppp1r1a	Protein phosphatase 1 regulatory subunit 1A	Phospho (STY)	S	67	LKSTLSMSPRQRKKM		-1.80492	0.0115453
Zzef1	Zinc finger ZZ-type and EF-hand domain-containing protein 1;Isoform 2 of Zinc finger ZZ-type and EF-hand domain-containing protein 1	Phospho (STY)	S	2407	ELDRPVSSPGEAEQK		0.267563	0.0117722
Numb	Protein numb homolog;Isoform 3 of Protein numb homolog	Phospho (STY)	S	229	DKTVVGPSVAPGNTA		0.531444	0.0118239
Zcchc8	Zinc finger CCHC domain-containing protein 8	Phospho (STY)	S	501	GTPPLTPSDSPQARP		0.466223	0.0119674
Thrap3	Thyroid hormone receptor-associated protein 3	Phospho (STY)	S	268	RRRSPRPSPVPKPSP		0.369057	0.0119884
Hspa8	Heat shock cognate 71 kDa protein	Phospho (STY)	S	254	RKHKKDISENKRAVR		0.199125	0.0125732
Unk	RING finger protein unkempt homolog;Isoform 2 of RING finger protein unkempt homolog	Phospho (STY)	S	380	NSGLGSPSHLCSSPP		0.841888	0.0126097
Arhgap5	Rho GTPase-activating protein 5	Phospho (STY)	S	1177	RRTHSDASDDEAFTT		0.21437	0.0126247
Bud13	BUD13 homolog;Isoform 2 of BUD13 homolog	Phospho (STY)	S	135	RHDTPDTSPPRKARH		0.734056	0.0128878
Camkk2	Calcium/calmodulin-dependent protein kinase kinase 2;Isoform 2 of Calcium/calmodulin-dependent protein kinase kinase 2;Isoform 5 of Calcium/calmodulin-dependent protein kinase kinase 2	Phospho (STY)	S	99	PLSGRKMSLQEPSQG		0.318557	0.0129083
Ripor2	Rho family-interacting cell polarization regulator 2;Isoform 2 of Rho family-interacting cell polarization regulator 2;Isoform 5 of Rho family-interacting cell polarization regulator 2;Isoform 6 of Rho family-interacting cell polarization regulator 2;Isoform 7 of Rho family-interacting cell polarization regulator 2	Phospho (STY)	S	46	NGIIRSQSFAGFSGL		0.335117	0.0129286
Cavin2	Caveolae-associated protein 2	Phospho (STY)	S	42	SPSLNLGSTEEAIRD		-0.37724	0.0129404
Snx16	Sorting nexin-16	Phospho (STY)	S	51	LEDSAVGSLKQTNVQ		0.685615	0.0131095
Pi4kb	Isoform 2 of Phosphatidylinositol 4-kinase beta	Phospho (STY)	S	277	RTHQRSKSDATASIS		0.77088	0.0131158
Map3k1	Mitogen-activated protein kinase kinase kinase 1	Phospho (STY)	S	1007	PQTQRKFSLQFQRNC		0.718178	0.0132129
Fry	Protein furry homolog;Isoform 2 of Protein furry homolog	Phospho (STY)	S	1577	TRLESRYSNSSGGSY		-0.521952	0.0132831
Add1	Alpha-adducin	Phospho (STY)	S	59	MEQKKRVSMILQSPA		0.540445	0.0133121
Osbpl11	Oxysterol-binding protein-related protein 11	Phospho (STY)	S	194	PISQRRPSQNAMSFF		0.356002	0.0136214
Znf830	Zinc finger protein 830	Phospho (STY)	S	184	DAQGKEHSLASPRET		1.82335	0.0136505
Lima1	LIM domain and actin-binding protein 1;Isoform Alpha of LIM domain and actin-binding protein 1	Phospho (STY)	S	488	NAGESPHSPGVEDAP		0.340496	0.013765
Plec	Plectin;Isoform PLEC-1 of Plectin	Phospho (STY)	S	728	RNDESQLSPATRGAY		0.266248	0.0138237
Eps15	Epidermal growth factor receptor substrate 15	Phospho (STY)	S	798	RPINKLDSSDPLKLN		-0.309596	0.0139513
Tmem45a	Transmembrane protein 45A	Phospho (STY)	S	269	HADREQESEEEV___		0.512875	0.0140212
Psd3	PH and SEC7 domain-containing protein 3;Isoform 2 of PH and SEC7 domain-containing protein 3;Isoform 4 of PH and SEC7 domain-containing protein 3;Isoform 5 of PH and SEC7 domain-containing protein 3	Phospho (STY)	S	1000	VGLKKSHSSPSLNPD		0.800697	0.0140669
Rbm5	RNA-binding protein 5;Isoform 2 of RNA-binding protein 5	Phospho (STY)	S	59	DDYRDYDSPERERER		0.681035	0.0144244
Eml4	Echinoderm microtubule-associated protein-like 4	Phospho (STY)	S	146	PQIRASPSPQPSSQP		0.221311	0.0145288
Ercc4	DNA repair endonuclease XPF	Phospho (STY)	S	363	KTSEKTSSPEVQETK		0.461575	0.0145874
Cavin1	Caveolae-associated protein 1	Phospho (STY)	S	38	ARATEEPSGTGSDEL		-3.6185	0.0146021
Jmjd1c	Probable JmjC domain-containing histone demethylation protein 2C	Phospho (STY)	S	138	KRKGSDSSIPDEEKM		0.526037	0.0146913
Psd3	PH and SEC7 domain-containing protein 3;Isoform 2 of PH and SEC7 domain-containing protein 3;Isoform 4 of PH and SEC7 domain-containing protein 3;Isoform 5 of PH and SEC7 domain-containing protein 3	Phospho (STY)	S	1009	PSLNPDASPVTAKVK		0.794353	0.014726
Dclk1	Serine/threonine-protein kinase DCLK1	Phospho (STY)	S	352	RISQHGGSSTSLSST		-0.684293	0.0148121
Emc8	ER membrane protein complex subunit 8	Phospho (STY)	S	100	NERVKDASPNQVAEK		-0.464022	0.014817
Ncoa7	Nuclear receptor coactivator 7	Phospho (STY)	S	500	EVDKHSGSPENLGES		0.328812	0.0148687
Irs1	Insulin receptor substrate 1	Phospho (STY)	S	1074	AFTRVNLSPNHNQSA		-0.858896	0.0151127
Znf148	Zinc finger protein 148	Phospho (STY)	S	441	ALLDSEGSADIDQVD		0.594478	0.0151956
Ttf1	Transcription termination factor 1	Phospho (STY)	S	457	ISEDRRESDDSDVDL		0.656971	0.0152319
Slc33a1	Acetyl-coenzyme A transporter 1	Phospho (STY)	S	42	WDDSRRDSVGGEGDR		0.289656	0.0152566
Tsc2	Tuberin;Isoform A of Tuberin;Isoform B of Tuberin	Phospho (STY)	T	1270	PTLPRSNTVASFSSL		0.853368	0.0153133
Kif3a	Kinesin-like protein KIF3A	Phospho (STY)	S	689	KMGRRKRSAKPETVI		0.523636	0.0153177
Ppp6r1	Serine/threonine-protein phosphatase 6 regulatory subunit 1	Phospho (STY)	S	529	VNTHHLHSSSDDEDD		-1.76719	0.0155191
Nbeal2	Neurobeachin-like protein 2;Isoform 2 of Neurobeachin-like protein 2	Phospho (STY)	S	2727	WRSSRRISQVSSGET		0.445707	0.0155599
Phldb1	Pleckstrin homology-like domain family B member 1;Isoform 2 of Pleckstrin homology-like domain family B member 1	Phospho (STY)	S	431	QLVGRTFSDGLAATR		-0.526379	0.0156333
Ankrd11	Ankyrin repeat domain-containing protein 11	Phospho (STY)	S	838	EDTKFSLSDDQQERW		0.379142	0.0157043
L3mbtl2	Lethal(3)malignant brain tumor-like protein 2	Phospho (STY)	S	687	SSLDRSPSPQLPLPI		0.562645	0.0157384
Spast	Spastin;Isoform 2 of Spastin	Phospho (STY)	S	101	APAPASPSPPEPGPG		0.796894	0.0158983
Tjp2	Tight junction protein ZO-2	Phospho (STY)	S	404	EERRQQYSDQDYHSS		0.473582	0.0159704
Map3k11	Mitogen-activated protein kinase kinase kinase 11	Phospho (STY)	S	35	GGVRPEGSPKATAAY		-0.970496	0.0160962
Dpysl3	Dihydropyrimidinase-related protein 3	Phospho (STY)	S	522	PAGSTRGSPTRPNPP		0.223027	0.0162821
Cwc22	Pre-mRNA-splicing factor CWC22 homolog;Isoform 2 of Pre-mRNA-splicing factor CWC22 homolog	Phospho (STY)	S	831	RERRDSFSENEKQRS		0.619866	0.016378
Eif4g1	Eukaryotic translation initiation factor 4 gamma 1;Isoform 2 of Eukaryotic translation initiation factor 4 gamma 1	Phospho (STY)	S	1081	TKITKPGSIDSNNQL		1.65755	0.0163815
Frmd4b	FERM domain-containing protein 4B;Isoform 2 of FERM domain-containing protein 4B	Phospho (STY)	S	629	RIHFRKSSINEQFMD		0.561571	0.0164177
Palmd	Palmdelphin	Phospho (STY)	S	370	VSPRMELSPSRASPG		-0.321362	0.0166847
Cavin2	Caveolae-associated protein 2	Phospho (STY)	T	33	PSPMPSSTPSPSLNL		-0.579373	0.0168305
Abca7	ATP-binding cassette sub-family A member 7	Phospho (STY)	T	1090	APGAVPITPSTARIL		0.214453	0.0169587
Srrm2	Serine/arginine repetitive matrix protein 2;Isoform 2 of Serine/arginine repetitive matrix protein 2	Phospho (STY)	T	2056	RNHSGSRTPPVALSS		0.414234	0.0170061
Yap1	Transcriptional coactivator YAP1;Isoform 2 of Transcriptional coactivator YAP1	Phospho (STY)	S	123	SLQLGAVSPGTLTAS		-0.643801	0.0171912
Eepd1	Endonuclease/exonuclease/phosphatase family domain-containing protein 1	Phospho (STY)	T	207	SRPPSTHTNGGLTFT		-1.39192	0.0172039
Syap1	Synapse-associated protein 1	Phospho (STY)	S	298	SDAFDTCSLNQEDLR		-0.480859	0.0173996
Ahctf1	Protein ELYS	Phospho (STY)	S	1507	NVGLPEESPRISAAP		0.536151	0.0177562
Tns1	Tensin-1	Phospho (STY)	S	1062	DGQYENQSPEATSPR		-0.455167	0.0179241
Chd8	Chromodomain-helicase-DNA-binding protein 8	Phospho (STY)	S	1999	TSRTASPSPLRPDAP		0.335735	0.0184767
Atf7ip	Activating transcription factor 7-interacting protein 1	Phospho (STY)	S	533	KEAFLVLSDEEDLSC		0.710419	0.0187284
Apbb1ip	Amyloid beta A4 precursor protein-binding family B member 1-interacting protein	Phospho (STY)	S	531	PPPPVRRSSDTCGSP		0.967631	0.0189485
Nfatc2	Nuclear factor of activated T-cells, cytoplasmic 2;Isoform B of Nuclear factor of activated T-cells, cytoplasmic 2	Phospho (STY)	T	218	PAHYSPRTSPIMSPR		0.91621	0.0189853
Rictor	Rapamycin-insensitive companion of mTOR	Phospho (STY)	S	1176	EDAGSTPSIGENDLK		0.721769	0.0190903
Rabep2	Rab GTPase-binding effector protein 2;Isoform 2 of Rab GTPase-binding effector protein 2;Isoform 3 of Rab GTPase-binding effector protein 2	Phospho (STY)	S	191	LPLSRNPSPPLEPLE		0.467182	0.0191682
Acin1	Apoptotic chromatin condensation inducer in the nucleus	Phospho (STY)	S	561	QKEGRRASHALFPEH		0.456429	0.0193128
Znf638	Zinc finger protein 638;Isoform 4 of Zinc finger protein 638	Phospho (STY)	S	128	VTQVTEQSPKVQSRY		0.244107	0.0193932
Chd9	Chromodomain-helicase-DNA-binding protein 9;Isoform 2 of Chromodomain-helicase-DNA-binding protein 9	Phospho (STY)	S	1753	DIEDDVSSPGDLVIA		0.746194	0.0194996
Cdk11b	Cyclin-dependent kinase 11B	Phospho (STY)	Y	751	PPEGGLGYSQLGDDD		0.792099	0.0196038
Usp24	Ubiquitin carboxyl-terminal hydrolase 24	Phospho (STY)	S	2601	HLQQGSESPMMIGEL		0.670308	0.0196132
Farp1	FERM, ARHGEF and pleckstrin domain-containing protein 1	Phospho (STY)	S	373	SKIHSTRSLVSQPTA		-0.401265	0.0196693
Bud13	BUD13 homolog;Isoform 2 of BUD13 homolog	Phospho (STY)	S	297	LRRAHHESPDLELHK		1.0677	0.0199467
Cavin2	Caveolae-associated protein 2	Phospho (STY)	S	32	SPSPMPSSTPSPSLN		-0.56229	0.0199506
Eps8	Epidermal growth factor receptor kinase substrate 8	Phospho (STY)	S	684	LPVDRRKSQMEEVQD		0.42229	0.019983
Dpysl3	Dihydropyrimidinase-related protein 3	Phospho (STY)	S	518	KGGTPAGSTRGSPTR		0.491258	0.0200461
Pds5b	Sister chromatid cohesion protein PDS5 homolog B;Isoform 3 of Sister chromatid cohesion protein PDS5 homolog B	Phospho (STY)	S	1381	GRPSKAPSPSQPPKK		0.227724	0.0203387
Clasp2	CLIP-associating protein 2	Phospho (STY)	S	518	EASPSRLSVARSSRI		0.43374	0.0203483
Adcy6	Adenylate cyclase type 6	Phospho (STY)	S	53	LKNAEPPSPTPAAHT		-0.667806	0.0203552
Vcan	Versican core protein;Isoform V1 of Versican core protein	Phospho (STY)	S	2586	KLESHGSSEESLQVQ		0.73502	0.0204075
Rsrc2	Arginine/serine-rich coiled-coil protein 2	Phospho (STY)	S	157	KPRRFSRSLSRTPSP		0.54823	0.0204081
Ehbp1l1	EH domain-binding protein 1-like protein 1	Phospho (STY)	T	448	PKARLGDTPEAPPRS		0.748059	0.020602
Exoc7	Exocyst complex component 7;Isoform 2 of Exocyst complex component 7	Phospho (STY)	Y	249	SSSSGVPYSPAIPNK		0.692707	0.0206181
Fnbp1	Formin-binding protein 1	Phospho (STY)	S	496	SEQARRQSGLYDGQT		0.542666	0.0206262
Ranbp2	E3 SUMO-protein ligase RanBP2	Phospho (STY)	S	954	SPATGILSPRGDDYF		0.876023	0.0208011
Taok3	Serine/threonine-protein kinase TAO3	Phospho (STY)	S	346	REVDSLGSIHSIPST		0.478929	0.0209444
Plec	Plectin;Isoform PLEC-1 of Plectin	Phospho (STY)	S	4393	GFRSRSSSVGSSSSY		1.48704	0.021065
Clic1	Chloride intracellular channel protein 1	Phospho (STY)	S	121	FSAYIKNSNPALNDN		0.462159	0.0210656
Stk4	Serine/threonine-protein kinase 4	Phospho (STY)	S	320	DQDDEENSEEDEMDS		0.310154	0.0211385
FAM120A	Constitutive coactivator of PPAR-gamma-like protein 1	Phospho (STY)	S	382	PAVPQVPSPGGTPGQ		0.295718	0.0211548
Ckap4	Cytoskeleton-associated protein 4	Phospho (STY)	S	26	SDKGAHPSGGADDVA		0.598572	0.0211997
Hcfc1	Host cell factor 1	Phospho (STY)	S	666	KTITLVKSPISVPGG		0.32979	0.0212374
Znf639	Zinc finger protein 639	Phospho (STY)	S	60	FDNKDDDSDPETAND		-1.02396	0.021246
Rbm5	RNA-binding protein 5;Isoform 2 of RNA-binding protein 5	Phospho (STY)	S	72	ERRNSDRSEDGYHSD		0.705307	0.0213313
Plxdc2	Plexin domain-containing protein 2	Phospho (STY)	S	507	AMKFRRGSGHPAYAE		0.407077	0.0213831
Smarcc1	SWI/SNF complex subunit SMARCC1;Isoform 2 of SWI/SNF complex subunit SMARCC1	Phospho (STY)	S	327	NSRKRKPSPSPPPPT		0.478806	0.021464
Lbr	Delta(14)-sterol reductase LBR	Phospho (STY)	S	101	APKGSRRSVSASHEG		0.385907	0.0214992
Pikfyve	1-phosphatidylinositol 3-phosphate 5-kinase	Phospho (STY)	S	1548	DTSPRNISPGLHNGE		0.272032	0.0215228
Atp7a	Copper-transporting ATPase 1	Phospho (STY)	S	1423	HTGQRSPSEISVHVG		0.618757	0.0215369
Plekhg3	Pleckstrin homology domain-containing family G member 3;Isoform 2 of Pleckstrin homology domain-containing family G member 3	Phospho (STY)	S	1201	LLVNRSRSLPENIVE		0.526475	0.0216952
Igf2bp2	Insulin-like growth factor 2 mRNA-binding protein 2;Isoform 2 of Insulin-like growth factor 2 mRNA-binding protein 2	Phospho (STY)	S	164	DEEVSSPSPPHRARE		0.497313	0.0217433
Dok1	Docking protein 1	Phospho (STY)	S	48	EFFDHKGSSSRGGRG		1.6283	0.021962
Hnrnpc	Heterogeneous nuclear ribonucleoproteins C1/C2;Isoform C1 of Heterogeneous nuclear ribonucleoproteins C1/C2	Phospho (STY)	S	306	EGEDDRDSANGEDDS		0.212207	0.0219799
C3ar1	C3a anaphylatoxin chemotactic receptor	Phospho (STY)	T	456	AAFSEELTHSTNCTQ		0.55072	0.0220871
Med1	Mediator of RNA polymerase II transcription subunit 1;Isoform 4 of Mediator of RNA polymerase II transcription subunit 1	Phospho (STY)	S	1194	SISKPNISPSHSRPP		0.370833	0.0221956
Rbm5	RNA-binding protein 5;Isoform 2 of RNA-binding protein 5	Phospho (STY)	S	69	RERERRNSDRSEDGY		0.625583	0.022349
Jade3	Protein Jade-3	Phospho (STY)	S	578	SPGHSKRSPQMPEEP		0.223683	0.0223953
Arhgap5	Rho GTPase-activating protein 5	Phospho (STY)	S	1219	IDNPAITSDQEVDDK		0.780757	0.0225171
Parp4	Protein mono-ADP-ribosyltransferase PARP4	Phospho (STY)	T	121	EYLPSDNTPEKENTE		0.663133	0.0227652
Ptpn14	Tyrosine-protein phosphatase non-receptor type 14	Phospho (STY)	S	833	PVKERPVSEMFSLED		-0.64642	0.0227685
Arhgef6	Rho guanine nucleotide exchange factor 6	Phospho (STY)	S	639	RKTERKASEEEYVIR		0.328204	0.0227705
Adcy5	Adenylate cyclase type 5;Isoform 2 of Adenylate cyclase type 5	Phospho (STY)	T	62	KRSGGAVTPQQQQRL		-0.355599	0.0227769
Ube2e3	Ubiquitin-conjugating enzyme E2 E3	Phospho (STY)	S	8	MSSDRQRSDDESPST		0.23444	0.0228708
Rbbp6	E3 ubiquitin-protein ligase RBBP6;Isoform 2 of E3 ubiquitin-protein ligase RBBP6	Phospho (STY)	T	1469	GSSNKDFTPGRDKKV		0.891065	0.022959
Samhd1	Deoxynucleoside triphosphate triphosphohydrolase SAMHD1	Phospho (STY)	T	52	RCDGSPRTPPSTPPA		0.339688	0.0230517
Ndrg2	Protein NDRG2;Isoform 2 of Protein NDRG2	Phospho (STY)	T	330	TRLSRSRTASLTSAA		-0.662358	0.0230952
Akap10	A-kinase anchor protein 10, mitochondrial;Isoform 2 of A-kinase anchor protein 10, mitochondrial;Isoform 3 of A-kinase anchor protein 10, mitochondrial	Phospho (STY)	S	96	ATLKKQPSHMEAAHF		0.37096	0.0231
Hsd17b4	Peroxisomal multifunctional enzyme type 2	Phospho (STY)	S	198	TIAPNAGSRMTETVL		-0.51882	0.0232593
Exosc9	Exosome complex component RRP45	Phospho (STY)	S	395	APIVLSDSEEEEMII		0.257509	0.0232758
Bcl9l	B-cell CLL/lymphoma 9-like protein	Phospho (STY)	S	118	VKRERSVSVDSGEQR		-0.259769	0.0234529
Arfgef1	Brefeldin A-inhibited guanine nucleotide-exchange protein 1	Phospho (STY)	S	52	KVETEKQSPPHGEAK		1.34908	0.023464
Usp4	Ubiquitin carboxyl-terminal hydrolase 4	Phospho (STY)	S	680	QLSEVEGSGEDDQGD		0.183898	0.0236095
Cep120	Centrosomal protein of 120 kDa	Phospho (STY)	S	384	GPKSPRESPAPPPPP		0.296023	0.0236592
Zfhx3	Zinc finger homeobox protein 3	Phospho (STY)	S	2237	KIDSRPPSPEPQKQE		0.551413	0.0237023
Slc12a6	Solute carrier family 12 member 6	Phospho (STY)	S	32	IPGLSDTSPDLSSRS		0.556541	0.0237569
Rundc1	RUN domain-containing protein 1	Phospho (STY)	T	180	EKRERLETQREKQKE		5.54938	0.023785
Slc9a9	Sodium/hydrogen exchanger 9	Phospho (STY)	S	498	VGVDLDESLKEEPSS		0.551506	0.0238932
Limch1	LIM and calponin homology domains-containing protein 1	Phospho (STY)	S	231	GSSDGRGSDSESDLP		0.639211	0.0239484
Nckipsd	NCK-interacting protein with SH3 domain	Phospho (STY)	S	254	TVSQPQPSPSKAPSP		0.471777	0.0240175
Cc2d1a	Coiled-coil and C2 domain-containing protein 1A	Phospho (STY)	S	435	LANHDEGSDDEEEET		0.203007	0.0240734
Sympk	Symplekin	Phospho (STY)	S	1260	SSSKDERSPQNLSHA		0.285194	0.0241004
Cblb	E3 ubiquitin-protein ligase CBL-B;Isoform 2 of E3 ubiquitin-protein ligase CBL-B	Phospho (STY)	S	484	PVTSPGSSPLAQRRK		0.426268	0.024159
Hdgfl2	Hepatoma-derived growth factor-related protein 2	Phospho (STY)	S	628	EDGPRGGSSEELHDS		0.564553	0.024262
Map7d1	MAP7 domain-containing protein 1	Phospho (STY)	T	53	VPDTPPDTPPALKTA		0.868088	0.0243002
Dab2	Disabled homolog 2	Phospho (STY)	S	323	SPDQKKASLSSSSTP		0.584102	0.0244305
Kansl1	KAT8 regulatory NSL complex subunit 1	Phospho (STY)	S	249	LQGSSRLSPSTDSSS		0.238151	0.024444
Clasp1	CLIP-associating protein 1	Phospho (STY)	S	1193	IEKFSFRSQEDLNEP		0.293517	0.0246787
Lxn	Latexin	Phospho (STY)	S	130	PDNFGNVSPQMKPVQ		0.312242	0.0247578
Ercc6l	DNA excision repair protein ERCC-6-like	Phospho (STY)	S	998	LTLSLDSSPKSDEES		0.54965	0.0248361
Itprid2	Protein ITPRID2	Phospho (STY)	S	1056	SRSVDNLSCPSPLNV		0.460799	0.0251406
Bclaf1	Bcl-2-associated transcription factor 1;Isoform 2 of Bcl-2-associated transcription factor 1	Phospho (STY)	S	529	KSIFREESPLRIKMI		0.378669	0.0252079
Smarcc2	SWI/SNF complex subunit SMARCC2;Isoform 2 of SWI/SNF complex subunit SMARCC2	Phospho (STY)	S	813	SEKESEKSDGDPIVD		0.175799	0.0252189
Pias1	E3 SUMO-protein ligase PIAS1	Phospho (STY)	S	503	LSLPHQASPVSRTPS		0.999382	0.0253076
Tra2b	Transformer-2 protein homolog beta	Phospho (STY)	S	14	QNYGERESRSASRSG		0.433715	0.0253285
Arhgap45	Rho GTPase-activating protein 45	Phospho (STY)	S	577	IMRTRKGSFNPGDAS		0.532808	0.0255897
Rgs7	Regulator of G-protein signaling 7	Phospho (STY)	S	229	NPHKTRKSVYGLQND		-0.394181	0.0257117
Gtf2f1	General transcription factor IIF subunit 1	Phospho (STY)	T	331	EEEKKAPTPQEKKRR		0.216343	0.0258475
Api5	Apoptosis inhibitor 5	Phospho (STY)	S	464	SEDTSSGSPPKKSPG		0.286422	0.0258518
Dnm1	Isoform 6 of Dynamin-1	Phospho (STY)	T	857	RPAAPRPTEAPLLDL		0.405915	0.0259494
Ncoa3	Nuclear receptor coactivator 3	Phospho (STY)	S	847	PPYNRAVSLDSPVSV		0.4901	0.0259612
Def8	Differentially expressed in FDCP 8	Phospho (STY)	S	437	RLTLRKQSLFQEPGL		0.402721	0.0260387
Smarca4	Transcription activator BRG1;Isoform 2 of Transcription activator BRG1	Phospho (STY)	S	1419	RPPAEKLSPNPPNLT		0.613228	0.0261876
Ndrg2	Protein NDRG2;Isoform 2 of Protein NDRG2	Phospho (STY)	S	353	SRTLSQSSESGTLPS		-0.403088	0.0262349
Bltp3b	Bridge-like lipid transfer protein family member 3B	Phospho (STY)	S	414	MKDRNLGSPPKSPTH		0.549964	0.0262493
Ralbp1	RalA-binding protein 1	Phospho (STY)	S	30	GLTRTPSSEEISPTK		0.972459	0.0263645
Phf2	Lysine-specific demethylase PHF2	Phospho (STY)	S	893	RSKKRKGSDDAPYSP		0.835999	0.0264439
Sptbn1	Spectrin beta chain, non-erythrocytic 1	Phospho (STY)	S	2318	DTSASTQSTPASSRA		-1.14299	0.0264896
Ndrg2	Protein NDRG2;Isoform 2 of Protein NDRG2	Phospho (STY)	S	332	LSRSRTASLTSAASI		-0.587308	0.0265353
Ube2z	Ubiquitin-conjugating enzyme E2 Z	Phospho (STY)	S	342	AEMDSDSSSSGTETD		0.700176	0.0266049
Prkd3	Serine/threonine-protein kinase D3	Phospho (STY)	S	395	KTISPSTSNNIPLMR		-0.588548	0.0266997
Sgk3	Serine/threonine-protein kinase Sgk3	Phospho (STY)	S	129	PRHQSDPSEDEDERS		0.456377	0.0267668
Eif5b	Eukaryotic translation initiation factor 5B	Phospho (STY)	S	1164	IEPIPGESPKMFGRH		0.45057	0.026788
Bclaf1	Bcl-2-associated transcription factor 1;Isoform 2 of Bcl-2-associated transcription factor 1	Phospho (STY)	T	256	TVHSAKNTPSQHSHS		0.283957	0.0268193
Pla2g4a	Cytosolic phospholipase A2	Phospho (STY)	S	437	VSNDSSDSDDEAQGP		0.249408	0.0268444
Tnfaip3	Tumor necrosis factor alpha-induced protein 3	Phospho (STY)	S	631	TASEKAGSPAPRFQN		-0.834193	0.027087
Rfc1	Replication factor C subunit 1;Isoform 2 of Replication factor C subunit 1	Phospho (STY)	S	365	PTKRESVSPEDSEKK		0.65786	0.0271081
Ncoa3	Nuclear receptor coactivator 3	Phospho (STY)	S	544	PGPKLDNSPNMNISQ		0.276811	0.0271168
Gapvd1	GTPase-activating protein and VPS9 domain-containing protein 1	Phospho (STY)	S	902	ERLVRSRSSDIVSSV		0.242923	0.0271219
Irs2	Insulin receptor substrate 2	Phospho (STY)	S	728	ASSPAESSPEDSGYM		-0.39605	0.0271314
Akt1	RAC-alpha serine/threonine-protein kinase	Phospho (STY)	S	124	TMDFRSGSPSDNSGA		0.24879	0.0272183
Cep120	Centrosomal protein of 120 kDa	Phospho (STY)	S	380	KTLTGPKSPRESPAP		0.287047	0.0273213
Spen	Msx2-interacting protein;Isoform 2 of Msx2-interacting protein;Isoform 3 of Msx2-interacting protein	Phospho (STY)	S	766	PGVSPAHSERLPSDS		0.294649	0.027627
Sh3kbp1	Isoform 3 of SH3 domain-containing kinase-binding protein 1	Phospho (STY)	S	474	PDIFDSPSPEEDKEE		0.3408	0.0276444
Dedd	Death effector domain-containing protein	Phospho (STY)	T	184	RKRRKSVTPDPKEKQ		0.887214	0.0277603
Fgd2	FYVE, RhoGEF and PH domain-containing protein 2	Phospho (STY)	S	10	RACEKQDSVCNLVAV		0.534339	0.0277634
Srsf5	Serine/arginine-rich splicing factor 5	Phospho (STY)	S	245	KRGSSSRSKSPASVD		-0.498437	0.0278246
Slc4a4	Electrogenic sodium bicarbonate cotransporter 1	Phospho (STY)	S	245	FSNPDNGSPAMTHRN		0.542274	0.0278347
Arhgap15	Rho GTPase-activating protein 15;Isoform 2 of Rho GTPase-activating protein 15	Phospho (STY)	S	72	SRHRRNHSQHVLKDV		0.413885	0.0278836
Ep300	Histone acetyltransferase p300	Phospho (STY)	S	899	LPPQVQPSLPAAPSA		0.936405	0.0278987
Nostrin	Nostrin	Phospho (STY)	S	114	MQEKKRKSLDNEVEK		0.539106	0.0279193
Lmna	Prelamin-A/C	Phospho (STY)	S	406	RGRASSHSSQSQGGG		1.30925	0.0282158
Pi4kb	Isoform 2 of Phosphatidylinositol 4-kinase beta	Phospho (STY)	S	496	GDIRRRLSEQLAHTP		0.474775	0.0282768
Edc4	Enhancer of mRNA-decapping protein 4	Phospho (STY)	S	884	QDTSAEQSDHDDEVA		0.233045	0.0282931
Myo9b	Unconventional myosin-IXb;Isoform 2 of Unconventional myosin-IXb	Phospho (STY)	S	1647	SYTGRRKSELGAEPG		0.677321	0.0283367
Akap13	A-kinase anchor protein 13;Isoform 2 of A-kinase anchor protein 13	Phospho (STY)	S	1613	RNSLMSLSEEHLEPD		0.684905	0.0284658
Wnk1	Isoform 2 of Serine/threonine-protein kinase WNK1;Isoform 3 of Serine/threonine-protein kinase WNK1	Phospho (STY)	S	168	DRPVSQPSLVGSKEE		1.12948	0.0285656
Rsrc2	Arginine/serine-rich coiled-coil protein 2	Phospho (STY)	S	163	RSLSRTPSPPPFRGR		0.488646	0.0286833
Rapgef3	Rap guanine nucleotide exchange factor 3;Isoform 2 of Rap guanine nucleotide exchange factor 3	Phospho (STY)	S	66	VFEHRRPSCIQGLRW		-1.42561	0.0286986
Smarcc1	SWI/SNF complex subunit SMARCC1;Isoform 2 of SWI/SNF complex subunit SMARCC1	Phospho (STY)	S	824	KEQDSDVSEDVKPEE		0.288362	0.0287164
Carhsp1	Calcium-regulated heat stable protein 1	Phospho (STY)	S	42	LRGNVVPSPLPTRRT		-0.419012	0.0288331
Gcfc2	Intron Large complex component GCFC2	Phospho (STY)	S	169	SNEEDPESDPDDHEK		0.360472	0.0288407
Safb	Scaffold attachment factor B1	Phospho (STY)	S	623	SASREKRSVVSFDKV		0.346469	0.0289448
Phf10	PHD finger protein 10;Isoform 2 of PHD finger protein 10	Phospho (STY)	S	326	DSSSGNVSEGDSPPD		0.305857	0.0289924
Rprd2	Regulation of nuclear pre-mRNA domain-containing protein 2;Isoform 2 of Regulation of nuclear pre-mRNA domain-containing protein 2	Phospho (STY)	S	392	DVEDMELSDVEDDGS		0.216719	0.0290088
Prkcd	Protein kinase C delta type;Isoform 2 of Protein kinase C delta type	Phospho (STY)	S	662	QEAFHGFSFVNPKFE		0.587173	0.0290203
Pinx1	PIN2/TERF1-interacting telomerase inhibitor 1	Phospho (STY)	S	233	ADTDVENSPQHKAKR		0.443564	0.0291557
Akap13	A-kinase anchor protein 13;Isoform 2 of A-kinase anchor protein 13	Phospho (STY)	S	2308	DEDEGIPSENEEEKK		0.32225	0.0294637
Hirip3	HIRA-interacting protein 3	Phospho (STY)	T	141	STDEDHQTDLDAKMG		0.508213	0.0295117
Rasip1	Ras-interacting protein 1	Phospho (STY)	S	286	KNRSRAASGGAALAS		-0.373592	0.0295439
Son	Protein SON;Isoform 3 of Protein SON;Isoform 4 of Protein SON	Phospho (STY)	S	256	MSTAALKSPEPVVTM		0.339385	0.0295949
Son	Protein SON;Isoform 3 of Protein SON;Isoform 4 of Protein SON	Phospho (STY)	S	2147	IVNKPHVSDEEEEEP		0.836431	0.0296216
Anks6	Ankyrin repeat and SAM domain-containing protein 6	Phospho (STY)	T	510	PPEAAHATKDSGPGN		1.54441	0.0296941
Coil	Coilin	Phospho (STY)	S	171	KKSKVTGSPAEEDEE		0.314857	0.0297503
Cdc42bpb	Serine/threonine-protein kinase MRCK beta	Phospho (STY)	S	1692	SNPSGPPSPNSPHRS		0.36343	0.0297859
Sntb2	Beta-2-syntrophin	Phospho (STY)	S	373	HSGSGCRSPSLGSDL		0.510704	0.0299152
Vim	Vimentin	Phospho (STY)	S	5	___MSTRSVSSSSYR		1.77427	0.0299622
Lmna	Prelamin-A/C	Phospho (STY)	S	570	LLHHHRGSHCSGSGD		0.962911	0.0299984
Tasor2	Protein TASOR 2	Phospho (STY)	S	1430	SLFLGPESPKGQDKL		0.321455	0.0302796
Palmd	Palmdelphin	Phospho (STY)	S	370	VSPRMELSPSRASPG		-0.344751	0.0303196
Hivep1	Zinc finger protein 40	Phospho (STY)	S	1030	RKRRKMKSVGDEEDL		0.761794	0.0303307
Cd244	Natural killer cell receptor 2B4	Phospho (STY)	S	306	RELDRRVSEVLEQLP		0.607612	0.0303766
Irs2	Insulin receptor substrate 2	Phospho (STY)	S	1089	PEGARVASPTSGLKR		-0.399144	0.0304584
Trim56	E3 ubiquitin-protein ligase TRIM56	Phospho (STY)	S	376	IFEEPKQSPKDSGKG		0.537905	0.0304602
Ddx51	ATP-dependent RNA helicase DDX51	Phospho (STY)	S	432	STRLGQQSPKDTAEV		0.433889	0.0304635
Cavin2	Caveolae-associated protein 2	Phospho (STY)	S	192	ELADENKSLEETLHN		-0.352789	0.0304958
Tagln2	Transgelin-2	Phospho (STY)	S	185	MGTNRGASQAGMTGY		0.717357	0.0305008
Irs2	Insulin receptor substrate 2	Phospho (STY)	T	524	TPESIAETPPARDGS		-0.343373	0.0305227
Kpna3	Importin subunit alpha-4	Phospho (STY)	S	60	QEESLEDSDVDADFK		-0.334388	0.0305343
Ccdc88b	Coiled-coil domain-containing protein 88B;Isoform 2 of Coiled-coil domain-containing protein 88B	Phospho (STY)	S	656	SPKCRPRSAELTLRE		0.799914	0.0305771
Numa1	Nuclear mitotic apparatus protein 1	Phospho (STY)	S	1951	RETLRRASMQPAQIA		0.45718	0.0306519
Pkn2	Serine/threonine-protein kinase N2;Isoform 2 of Serine/threonine-protein kinase N2	Phospho (STY)	S	621	NLRPKSKSEYELSIP		-0.541852	0.0309367
Med12	Mediator of RNA polymerase II transcription subunit 12;Isoform 2 of Mediator of RNA polymerase II transcription subunit 12	Phospho (STY)	S	701	CEGKGSPSPEKPDVE		0.308218	0.0309766
Baz1a	Bromodomain adjacent to zinc finger domain protein 1A	Phospho (STY)	S	1370	ADHTPEHSPSFTNFR		0.46415	0.0309797
Lipe	Hormone-sensitive lipase	Phospho (STY)	S	559	ESMRRSVSEAALAQP		-1.13649	0.0309957
Rsrc2	Arginine/serine-rich coiled-coil protein 2	Phospho (STY)	S	159	RRFSRSLSRTPSPPP		0.47944	0.0309973
Bclaf1	Bcl-2-associated transcription factor 1;Isoform 2 of Bcl-2-associated transcription factor 1	Phospho (STY)	S	267	HSHSIQHSPERSGSG		0.287364	0.0311088
Synpo2	Synaptopodin-2	Phospho (STY)	S	596	NQPAAPFSPTRSVTS		-1.3286	0.031122
Sorbs1	Sorbin and SH3 domain-containing protein 1	Phospho (STY)	S	185	PTPAELTSPGRASER		-0.456944	0.0312924
Eloa	Elongin-A	Phospho (STY)	S	195	MYTDLSRSPEEDQEP		0.461918	0.0313683
Mtss2	Protein MTSS 2	Phospho (STY)	Y	300	FVSQDPTYSKPPSPM		-1.00072	0.0314377
Kmt2d	Histone-lysine N-methyltransferase 2D	Phospho (STY)	S	4789	EQDNRALSPVIPIIP		0.544562	0.0314957
Ank1	Ankyrin-1;Isoform Er3 of Ankyrin-1;Isoform Br4 of Ankyrin-1;Isoform 5 of Ankyrin-1	Phospho (STY)	S	1473	ALRNIDRSEIVNMLE		-0.859982	0.0316116
Hcls1	Hematopoietic lineage cell-specific protein	Phospho (STY)	S	333	PSLPTRQSPLQNHLE		1.19595	0.0316218
Baiap2	Brain-specific angiogenesis inhibitor 1-associated protein 2;Isoform 2 of Brain-specific angiogenesis inhibitor 1-associated protein 2;Isoform 3 of Brain-specific angiogenesis inhibitor 1-associated protein 2	Phospho (STY)	T	341	LSDSYSNTLPVRKSV		0.64866	0.0316579
Dtd1	D-aminoacyl-tRNA deacylase 1	Phospho (STY)	S	196	RKEDRSASSGAEGDV		-2.13706	0.0317097
Kmt2b	Histone-lysine N-methyltransferase 2B	Phospho (STY)	S	866	DRASGPESPLQGPRI		0.406369	0.0317101
Iws1	Protein IWS1 homolog	Phospho (STY)	S	280	EKPDSDDSDGENKRE		0.209033	0.0317935
Gtf3c1	General transcription factor 3C polypeptide 1;Isoform 2 of General transcription factor 3C polypeptide 1	Phospho (STY)	S	1890	QDVRVAASPRPGAEE		0.400103	0.0318553
Pdgfra	Platelet-derived growth factor receptor alpha	Phospho (STY)	S	772	PASYKKKSMLDSEVK		0.759375	0.0319151
Bud13	BUD13 homolog;Isoform 2 of BUD13 homolog	Phospho (STY)	S	344	YEHDSDLSPPRKRQA		0.440021	0.0319727
Tmpo	Lamina-associated polypeptide 2, isoforms alpha/zeta	Phospho (STY)	S	422	YQDSESLSPPRKVPR		0.555937	0.0320191
Kctd12	BTB/POZ domain-containing protein KCTD12	Phospho (STY)	S	187	TLELASRSPSGGAAG		0.32946	0.0320467
Hnrnpll	Heterogeneous nuclear ribonucleoprotein L-like;Isoform 2 of Heterogeneous nuclear ribonucleoprotein L-like	Phospho (STY)	S	37	EEGEIVYSAEESENR		0.268985	0.0320801
Nfatc2	Nuclear factor of activated T-cells, cytoplasmic 2;Isoform B of Nuclear factor of activated T-cells, cytoplasmic 2	Phospho (STY)	S	257	PGAKRRHSCAEALVA		0.649673	0.0321885
Rbmx2	RNA-binding motif protein, X-linked 2	Phospho (STY)	S	149	PSSPPEVSEDEDAKL		1.50661	0.0322063
Cavin2	Caveolae-associated protein 2	Phospho (STY)	S	35	PMPSSTPSPSLNLGS		-1.28592	0.0322668
Nin	Ninein;Isoform 3 of Ninein;Isoform 2 of Ninein	Phospho (STY)	S	1528	TTLNEEDSISNLKLE		0.458998	0.0323035
Pam	Peptidyl-glycine alpha-amidating monooxygenase	Phospho (STY)	S	948	RKGFDRVSTEGSDQE		0.529887	0.0323493
Mical2	[F-actin]-monooxygenase MICAL2;Isoform 5 of [F-actin]-monooxygenase MICAL2;Isoform 7 of [F-actin]-monooxygenase MICAL2	Phospho (STY)	S	515	VSLSRRESDIRPNKL		0.52588	0.0323496
Mark3	MAP/microtubule affinity-regulating kinase 3;Isoform 2 of MAP/microtubule affinity-regulating kinase 3;Isoform 3 of MAP/microtubule affinity-regulating kinase 3	Phospho (STY)	S	383	SSSSSNLSLAKVRPN		0.477212	0.0323605
Ndrg2	Protein NDRG2;Isoform 2 of Protein NDRG2	Phospho (STY)	T	348	GSRSRSRTLSQSSES		-0.50208	0.0324788
Trerf1	Isoform 2 of Transcriptional-regulating factor 1	Phospho (STY)	T	793	DGSNVTVTPGPGEQT		0.783542	0.0325527
Virma	Protein virilizer homolog	Phospho (STY)	S	173	KEDQFNGSPPRPQPR		0.312082	0.0325847
Pds5b	Sister chromatid cohesion protein PDS5 homolog B;Isoform 3 of Sister chromatid cohesion protein PDS5 homolog B	Phospho (STY)	S	1281	ENEDEQNSPPKKGKR		0.192644	0.0326229
Itgb1bp1	Integrin beta-1-binding protein 1	Phospho (STY)	S	25	EISTKSKSVDSSLGG		-0.71561	0.0326581
Prr5	Proline-rich protein 5	Phospho (STY)	S	255	NPVVRSKSYNTPLLN		-0.341273	0.0326597
Ncor1	Nuclear receptor corepressor 1	Phospho (STY)	S	2350	SNSRKSKSPIPGQSY		1.01327	0.0326631
Chd4	Chromodomain-helicase-DNA-binding protein 4	Phospho (STY)	S	1524	VEENKKMSQPGSPSP		0.229678	0.0329195
Zfpm2	Zinc finger protein ZFPM2	Phospho (STY)	S	581	RWQQMAKSPEFPSVS		0.358643	0.0329322
Fcho2	F-BAR domain only protein 2	Phospho (STY)	S	487	NEIPRPFSPPVTSNT		0.559077	0.032958
Mki67	Proliferation marker protein Ki-67	Phospho (STY)	S	337	RVTGRRHSVNLDEGE		0.941785	0.0330099
Spag9	Isoform 2 of C-Jun-amino-terminal kinase-interacting protein 4;Isoform 6 of C-Jun-amino-terminal kinase-interacting protein 4	Phospho (STY)	S	801	AGEELSESGQVDKAS		0.398641	0.033084
Sipa1l1	Signal-induced proliferation-associated 1-like protein 1;Isoform 2 of Signal-induced proliferation-associated 1-like protein 1	Phospho (STY)	S	208	SLHREYGSTSSIDKQ		0.278462	0.0331241
Tanc2	Protein TANC2;Isoform 2 of Protein TANC2	Phospho (STY)	T	417	ANRELPLTQAPSAHS		0.645103	0.0331789
Dock10	Dedicator of cytokinesis protein 10;Isoform 2 of Dedicator of cytokinesis protein 10;Isoform 3 of Dedicator of cytokinesis protein 10	Phospho (STY)	S	1257	TSMKHATSVDTSFSK		0.482993	0.0332198
Pkp2	Plakophilin-2	Phospho (STY)	S	132	RAAAQYSSQKSVEER		-0.607117	0.0333718
Taok3	Serine/threonine-protein kinase TAO3	Phospho (STY)	S	349	DSLGSIHSIPSTSVS		0.724117	0.0334129
Prpf4b	Serine/threonine-protein kinase PRP4 homolog	Phospho (STY)	S	33	NEENGEVSEDQSQNK		0.599442	0.0334591
Ablim1	Isoform 2 of Actin-binding LIM protein 1;Isoform 4 of Actin-binding LIM protein 1	Phospho (STY)	S	346	EDKQERQSLGESPRT		-0.83922	0.033605
Jmjd1c	Probable JmjC domain-containing histone demethylation protein 2C	Phospho (STY)	S	135	RPNKRKGSDSSIPDE		0.464439	0.0337243
Son	Protein SON;Isoform 3 of Protein SON;Isoform 4 of Protein SON	Phospho (STY)	S	1723	QAVAVALSPKESSED		1.03274	0.0337529
Pak4	Serine/threonine-protein kinase PAK 4	Phospho (STY)	S	293	PGPPGPRSPQREPQR		0.398778	0.0338101
Tpr	Nucleoprotein TPR	Phospho (STY)	Y	614	ISQHLVSYRNIEELQ		0.311668	0.0338996
Trrap	Transformation/transcription domain-associated protein	Phospho (STY)	S	775	AVFGRSQSLPGADSL		0.380461	0.0339299
Ccnl2	Cyclin-L2	Phospho (STY)	S	366	PKKAQGHSPVNGLLK		1.23643	0.0339579
Arhgap24	Rho GTPase-activating protein 24;Isoform 2 of Rho GTPase-activating protein 24;Isoform 3 of Rho GTPase-activating protein 24	Phospho (STY)	S	368	ENNNTKESPVRRCSW		0.298239	0.0339899
Sf3b1	Splicing factor 3B subunit 1	Phospho (STY)	T	244	GRAKGSETPGATPGS		0.277243	0.0340897
Nfatc2	Nuclear factor of activated T-cells, cytoplasmic 2;Isoform B of Nuclear factor of activated T-cells, cytoplasmic 2	Phospho (STY)	S	270	VAPLPAASPQRSRSP		0.623967	0.0342183
Rftn1	Raftlin	Phospho (STY)	S	183	RLKPVANSVEDARDV		0.596157	0.034314
Unc13b	Isoform 2 of Protein unc-13 homolog B	Phospho (STY)	T	170	SQRKPLPTAAAQCSF		0.80283	0.034356
Uba1	Ubiquitin-like modifier-activating enzyme 1	Phospho (STY)	S	46	NGMAKNGSEADIDES		0.333585	0.034702
Plec	Plectin;Isoform PLEC-1 of Plectin	Phospho (STY)	S	4620	QSSKGYYSPYSVSGS		1.06655	0.034731
Arhgef2	Rho guanine nucleotide exchange factor 2;Isoform 4 of Rho guanine nucleotide exchange factor 2;Isoform 5 of Rho guanine nucleotide exchange factor 2	Phospho (STY)	S	646	RGLFRLESFESLRGE		0.404636	0.0347323
Znf385a	Zinc finger protein 385A;Isoform 2 of Zinc finger protein 385A	Phospho (STY)	S	153	GLGPAPGSPEKQPGS		0.388538	0.034789
Mtfr1	Mitochondrial fission regulator 1	Phospho (STY)	S	129	SLSQDKPSPERTLAS		0.41248	0.0348233
Bltp1	Bridge-like lipid transfer protein family member 1;Isoform 2 of Bridge-like lipid transfer protein family member 1;Isoform 3 of Bridge-like lipid transfer protein family member 1;Isoform 4 of Bridge-like lipid transfer protein family member 1;Isoform 6 of Bridge-like lipid transfer protein family member 1	Phospho (STY)	S	1808	QSSGSLRSNAGAEKG		0.755437	0.0348908
Exoc8	Exocyst complex component 8	Phospho (STY)	T	313	EDDEELATPEAEEEK		0.323222	0.0349339
Ralgapa2	Ral GTPase-activating protein subunit alpha-2;Isoform 2 of Ral GTPase-activating protein subunit alpha-2	Phospho (STY)	S	820	MLVRRSSSPAELELK		-0.442894	0.0349673
Ppp1r13l	RelA-associated inhibitor	Phospho (STY)	S	187	RAGSPRGSPLAEGPQ		-0.596294	0.0349957
Chd4	Chromodomain-helicase-DNA-binding protein 4	Phospho (STY)	S	1528	KKMSQPGSPSPKTPT		0.228405	0.0350176
Mvb12a	Multivesicular body subunit 12A	Phospho (STY)	S	161	VPKPRTLSQDMRGLS		0.620084	0.0350633
Tmem179b	Transmembrane protein 179B	Phospho (STY)	S	206	RGDQEWSSETDALVG		0.483834	0.0351495
Mapt	Microtubule-associated protein tau;Isoform Tau-A of Microtubule-associated protein tau	Phospho (STY)	S	527	VVRTPPKSPSASKSR		-0.744185	0.0351559
Atp7a	Copper-transporting ATPase 1	Phospho (STY)	S	1426	QRSPSEISVHVGIDD		0.477836	0.0352509
Actb	Actin, cytoplasmic 1	Phospho (STY)	S	52	VGMGQKDSYVGDEAQ		0.267629	0.0355366
Hook3	Protein Hook homolog 3	Phospho (STY)	S	238	DSIEDPNSPAGRRHL		0.326671	0.0356583
Gemin5	Gem-associated protein 5	Phospho (STY)	S	1410	QEAERAPSQPPSPTE		0.408418	0.0357513
Arid4a	AT-rich interactive domain-containing protein 4A	Phospho (STY)	S	545	PEDSERDSDEEEEKS		0.302515	0.0358699
Plcl2	Inactive phospholipase C-like protein 2	Phospho (STY)	T	585	SGVEGDVTDEDEGAE		0.510515	0.035944
Rgs14	Regulator of G-protein signaling 14	Phospho (STY)	S	289	KSESHRKSLGSGESE		0.518333	0.0361328
Ulk1	Serine/threonine-protein kinase ULK1	Phospho (STY)	S	479	GFGRASPSPPSHTDG		0.257901	0.0361626
Limch1	LIM and calponin homology domains-containing protein 1	Phospho (STY)	S	233	SDGRGSDSESDLPHR		0.548769	0.0362429
Dbndd2	Dysbindin domain-containing protein 2	Phospho (STY)	S	117	RTTSRTSSLSSDSSN		-0.463394	0.0363239
Cdc42ep4	Cdc42 effector protein 4	Phospho (STY)	S	107	MLGSLRDSALFVKNA		-0.746994	0.0363437
Rab11fip1	Rab11 family-interacting protein 1	Phospho (STY)	S	201	IVPSVTPSVDSDDES		0.338442	0.0363929
Cavin2	Caveolae-associated protein 2	Phospho (STY)	S	31	SSPSPMPSSTPSPSL		-1.26859	0.0364362
Arid4a	AT-rich interactive domain-containing protein 4A	Phospho (STY)	S	545	PEDSERDSDEEEEKS		0.225014	0.0367225
Pcnx1	Pecanex-like protein 1;Isoform 2 of Pecanex-like protein 1	Phospho (STY)	S	117	CSTRRKDSNGPSDPG		0.470188	0.0368055
Cgnl1	Cingulin-like protein 1;Isoform 3 of Cingulin-like protein 1;Isoform 5 of Cingulin-like protein 1	Phospho (STY)	Y	156	HPELLQPYDPEKNEV		-1.55677	0.0368804
Lat	Linker for activation of T-cells family member 1	Phospho (STY)	S	87	DLLPIPRSPQPLGGS		0.498983	0.0369108
Mtus1	Microtubule-associated tumor suppressor 1 homolog	Phospho (STY)	S	1143	MAISRQLSTEQAALQ		-0.362943	0.0369232
Slain2	SLAIN motif-containing protein 2;Isoform 2 of SLAIN motif-containing protein 2	Phospho (STY)	S	392	RLQQPRLSLQGHPTD		0.233949	0.0369361
Prrx1	Paired mesoderm homeobox protein 1;Isoform 2 of Paired mesoderm homeobox protein 1	Phospho (STY)	T	71	LLESPGLTSGSDTPQ		0.54049	0.0369542
Nfatc2	Nuclear factor of activated T-cells, cytoplasmic 2;Isoform B of Nuclear factor of activated T-cells, cytoplasmic 2	Phospho (STY)	S	223	PRTSPIMSPRTSLAE		0.713371	0.0369951
Spen	Msx2-interacting protein;Isoform 2 of Msx2-interacting protein;Isoform 3 of Msx2-interacting protein	Phospho (STY)	S	762	RPQSPGVSPAHSERL		0.28499	0.0371522
Cyba	Cytochrome b-245 light chain;Isoform 2 of Cytochrome b-245 light chain	Phospho (STY)	T	147	ERPQVGGTIKQPPTN		0.83966	0.0371856
Mtcl1	Microtubule cross-linking factor 1;Isoform 2 of Microtubule cross-linking factor 1;Isoform 3 of Microtubule cross-linking factor 1	Phospho (STY)	S	1801	SSRGRSPSPLGVGSE		0.579808	0.0372256
Rab11fip1	Rab11 family-interacting protein 1	Phospho (STY)	S	340	RSEIRESSPSNSPSP		0.313794	0.0377311
Rgs14	Regulator of G-protein signaling 14	Phospho (STY)	S	198	RPLREPGSSHLGSPD		1.2281	0.0377685
Snx2	Sorting nexin-2	Phospho (STY)	S	185	FSVKRRFSDFLGLHS		0.344315	0.0378692
Dek	Protein DEK	Phospho (STY)	S	55	EEEEKEKSLIVEGKR		0.434894	0.037901
Wdr4	tRNA (guanine-N(7)-)-methyltransferase non-catalytic subunit WDR4	Phospho (STY)	S	392	LKKKRQRSPFPGSPE		0.467084	0.038006
Ppp1r10	Serine/threonine-protein phosphatase 1 regulatory subunit 10;Isoform 2 of Serine/threonine-protein phosphatase 1 regulatory subunit 10	Phospho (STY)	S	313	KKKKKVLSPTAAKPS		0.474007	0.038142
Slc7a7	Y+L amino acid transporter 1	Phospho (STY)	S	19	QHEADDGSALGDGAS		0.919058	0.0382585
Ubxn7	UBX domain-containing protein 7	Phospho (STY)	S	373	DSEVLEMSPEKSDGI		0.264434	0.0382832
Sh3d19	SH3 domain-containing protein 19	Phospho (STY)	S	366	KNLPFNRSSSDMDLQ		1.01124	0.0383012
Dph2	2-(3-amino-3-carboxypropyl)histidine synthase subunit 2	Phospho (STY)	S	188	ALPLPVGSPSSQPES		0.945566	0.0383535
Snd1	Staphylococcal nuclease domain-containing protein 1	Phospho (STY)	S	150	NPEQNRLSECEEQAK		0.794157	0.0383569
Cavin2	Caveolae-associated protein 2	Phospho (STY)	S	27	QEKPSSPSPMPSSTP		-0.650301	0.0383652
Znf768	Zinc finger protein 768	Phospho (STY)	S	36	KDPAGNTSENEEGEI		0.233239	0.0383728
Kdm1a	Lysine-specific histone demethylase 1A	Phospho (STY)	S	138	LSEDEYYSEEERNAK		0.305453	0.0383901
Rbmx2	RNA-binding motif protein, X-linked 2	Phospho (STY)	S	143	CGVKTPPSSPPEVSE		1.43397	0.0384357
Raver1	Ribonucleoprotein PTB-binding 1	Phospho (STY)	S	626	GPSRHKMSPPPSSFN		0.216008	0.0384593
Arhgap17	Rho GTPase-activating protein 17	Phospho (STY)	T	759	ETTQLHGTLPRPRPV		0.583947	0.03852
Akap12	A-kinase anchor protein 12	Phospho (STY)	S	505	SPLKKLFSSSGLKKL		-0.501825	0.0385604
Fra10ac1	Protein FRA10AC1 homolog	Phospho (STY)	S	283	RNAEEEDSASDSELW		0.733453	0.0386055
Myo9b	Unconventional myosin-IXb;Isoform 2 of Unconventional myosin-IXb	Phospho (STY)	S	1106	NKSPDGMSPKKETPS		0.396064	0.0388289
Dhx29	ATP-dependent RNA helicase DHX29	Phospho (STY)	S	198	VQIQATLSPPQQTKT		0.76468	0.0388526
Tbc1d10b	TBC1 domain family member 10B	Phospho (STY)	S	673	PPPVRRASAGPVPGA		0.39971	0.0390214
Phldb2	Pleckstrin homology-like domain family B member 2;Isoform 2 of Pleckstrin homology-like domain family B member 2	Phospho (STY)	S	490	LQLSDEESVFEDALV		0.460223	0.0390429
Sorbs2	Isoform 2 of Sorbin and SH3 domain-containing protein 2	Phospho (STY)	S	443	ERPSSSASMAGDFRK		-1.55995	0.0391232
Rad18	E3 ubiquitin-protein ligase RAD18	Phospho (STY)	S	485	NDQNREVSPQQTRRT		0.33203	0.0391718
Akap13	A-kinase anchor protein 13;Isoform 2 of A-kinase anchor protein 13	Phospho (STY)	S	1479	QSANGFFSPGVEAPE		0.737004	0.0392103
Znf768	Zinc finger protein 768	Phospho (STY)	S	100	SPGFVPPSPEFAPRS		0.257638	0.0392115
Sntb2	Beta-2-syntrophin	Phospho (STY)	S	375	GSGCRSPSLGSDLTF		0.349827	0.0392281
Osbp	Oxysterol-binding protein 1	Phospho (STY)	S	377	LGHKRTGSNISGASS		0.341578	0.0392328
Foxk1	Forkhead box protein K1	Phospho (STY)	S	285	ADASGGDSPKDESKP		0.238172	0.0393038
Sde2	Splicing regulator SDE2	Phospho (STY)	S	269	VAADRPGSPRSSASG		0.25196	0.0394309
Dgkd	Diacylglycerol kinase delta	Phospho (STY)	S	44	QKLIRKVSTSGQIRQ		-0.245062	0.0394433
Ints1	Integrator complex subunit 1	Phospho (STY)	S	1320	SLPPRRDSTEAPKPE		0.36757	0.0394442
Thoc5	THO complex subunit 5 homolog	Phospho (STY)	S	314	SQDDESDSDAEEEQT		0.213542	0.039458
Hebp1	Heme-binding protein 1	Phospho (STY)	S	111	IPNQFQGSPPAPSDE		-0.276885	0.039595
Sf3b1	Splicing factor 3B subunit 1	Phospho (STY)	T	278	GDTPGHATPGHGGAT		0.397362	0.0396111
Dennd4b	DENN domain-containing protein 4B	Phospho (STY)	S	961	GRLVKSGSLGSARGT		0.588064	0.0397041
Sipa1l1	Signal-induced proliferation-associated 1-like protein 1;Isoform 2 of Signal-induced proliferation-associated 1-like protein 1	Phospho (STY)	S	1567	HRTLSDESIYSSQRE		0.297337	0.0398343
Sf3b1	Splicing factor 3B subunit 1	Phospho (STY)	T	235	PSLRWDETPGRAKGS		0.491004	0.0398673
Snrnp200	U5 small nuclear ribonucleoprotein 200 kDa helicase	Phospho (STY)	S	225	GEVREEASDDDMEGD		0.250021	0.0400724
Cblb	E3 ubiquitin-protein ligase CBL-B;Isoform 2 of E3 ubiquitin-protein ligase CBL-B	Phospho (STY)	S	483	SPVTSPGSSPLAQRR		-1.39142	0.0400907
Flna	Filamin-A	Phospho (STY)	S	2152	TRRRRAPSVANIGSH		0.478583	0.0401714
Dyrk1a	Dual specificity tyrosine-phosphorylation-regulated kinase 1A	Phospho (STY)	S	758	TGVCVQQSPVASS__		0.467527	0.0402895
Cad	CAD protein;Isoform 2 of CAD protein	Phospho (STY)	S	1859	PPRIHRASDPGLPAE		0.165553	0.0403306
Hnrnpf	Heterogeneous nuclear ribonucleoprotein F;Isoform 2 of Heterogeneous nuclear ribonucleoprotein F	Phospho (STY)	S	104	LKHSGPNSADSANDG		0.579041	0.0403465
Plcl2	Inactive phospholipase C-like protein 2	Phospho (STY)	S	1114	EAQKPRRSLEAIPEK		0.45268	0.0404272
Jag1	Protein jagged-1	Phospho (STY)	S	1210	RDLESAQSLNRMEYI		-0.44303	0.0404403
Strn4	Striatin-4;Isoform 2 of Striatin-4	Phospho (STY)	S	206	VRSLLGRSLELNGAG		0.25226	0.0405296
Abl2	Tyrosine-protein kinase ABL2	Phospho (STY)	S	632	PRKQRDKSPSSLLED		0.437872	0.0406036
Ap3b1	AP-3 complex subunit beta-1	Phospho (STY)	S	678	KPMKKFYSESEEEED		0.29049	0.0407142
C5ar1	C5a anaphylatoxin chemotactic receptor 1	Phospho (STY)	S	328	RNALSEDSVGRDSKT		0.32828	0.0407402
Nfix	Nuclear factor 1 X-type;Isoform NFIX1 of Nuclear factor 1 X-type	Phospho (STY)	S	280	SSTKRPKSIDDSEME		0.531336	0.0407662
Prrx1	Paired mesoderm homeobox protein 1;Isoform 2 of Paired mesoderm homeobox protein 1	Phospho (STY)	S	72	LESPGLTSGSDTPQQ		0.61328	0.0407891
Arid4a	AT-rich interactive domain-containing protein 4A	Phospho (STY)	S	160	DEKEEESSEEEDEDK		0.307741	0.0407892
Epb41l2	Band 4.1-like protein 2	Phospho (STY)	S	561	QSPPGEGSVPGPGVI		0.437016	0.0408049
Inpp4b	Type II inositol 3,4-bisphosphate 4-phosphatase	Phospho (STY)	S	470	GILKKPPSPNVSTEE		-0.742237	0.0408396
Prrc2a	Protein PRRC2A	Phospho (STY)	S	454	WRQRRKQSSSEISLA		0.296478	0.0408963
Zc3h13	Zinc finger CCCH domain-containing protein 13	Phospho (STY)	S	1093	SKGDSDVSDEEAAPQ		0.307211	0.0409197
Srrm2	Serine/arginine repetitive matrix protein 2;Isoform 2 of Serine/arginine repetitive matrix protein 2	Phospho (STY)	S	351	SAVRPSPSPERSSTG		0.534574	0.040922
Hnrnpa2b1	Heterogeneous nuclear ribonucleoproteins A2/B1;Isoform 2 of Heterogeneous nuclear ribonucleoproteins A2/B1	Phospho (STY)	S	231	GSNFRGGSDGYGSGR		0.637248	0.040938
Ncoa5	Nuclear receptor coactivator 5	Phospho (STY)	S	9	NTAPSRPSPTRRDPY		0.204745	0.0409553
Nav1	Neuron navigator 1	Phospho (STY)	S	145	MSKTLSKSEHSLFQP		0.327827	0.0409754
Pias1	E3 SUMO-protein ligase PIAS1	Phospho (STY)	S	467	IDLTIDSSSDEEEEE		0.278323	0.0409811
Stk38	Serine/threonine-protein kinase 38	Phospho (STY)	S	264	FTFQNMNSKRKAETW		0.646615	0.0411523
Map4k4	Mitogen-activated protein kinase kinase kinase kinase 4	Phospho (STY)	S	894	QDPTRKGSVVNVNPT		0.347126	0.0411899
Tanc2	Protein TANC2;Isoform 2 of Protein TANC2	Phospho (STY)	S	404	ASDSPHASPKHVDAN		0.293125	0.0413151
Plin3	Perilipin-3	Phospho (STY)	S	245	NYFVRLGSLSERLRN		-0.303262	0.0413244
Ttr	Transthyretin	Phospho (STY)	S	72	ASGKTAESGELHGLT		0.40958	0.0413831
Abcf1	ATP-binding cassette sub-family F member 1	Phospho (STY)	S	107	KQLSVPASDEEDEVP		0.211258	0.0413919
Rin2	Ras and Rab interactor 2;Isoform 2 of Ras and Rab interactor 2	Phospho (STY)	S	495	SKKKRNSSFVLPKLV		0.378296	0.0414511
Fam171a2	Protein FAM171A2;Isoform 2 of Protein FAM171A2	Phospho (STY)	S	445	AGLKSARSVEGPGGL		0.470977	0.0414559
Arfgef1	Brefeldin A-inhibited guanine nucleotide-exchange protein 1	Phospho (STY)	S	1566	LDAISQKSVDIHDSI		0.302752	0.0415097
Fnbp4	Formin-binding protein 4	Phospho (STY)	S	507	SEKIDEISDKETEVE		0.994513	0.0416108
Zc3h18	Zinc finger CCCH domain-containing protein 18	Phospho (STY)	S	71	SDEEDRASEPKSQDQ		0.231001	0.0416253
Rasal3	RAS protein activator like-3;Isoform 2 of RAS protein activator like-3	Phospho (STY)	S	845	RPVLRTQSVPARRPT		0.55379	0.0417855
Map1a	Microtubule-associated protein 1A;Isoform 2 of Microtubule-associated protein 1A	Phospho (STY)	S	2234	PALSEGSSSEATTPV		-1.22075	0.0418147
Ccdc88b	Coiled-coil domain-containing protein 88B;Isoform 2 of Coiled-coil domain-containing protein 88B	Phospho (STY)	S	1413	PGGRSSASFSPGDTP		0.524506	0.0419323
Arfgap2	ADP-ribosylation factor GTPase-activating protein 2;Isoform 2 of ADP-ribosylation factor GTPase-activating protein 2	Phospho (STY)	S	333	IEQETPLSAKSSRSQ		-1.03417	0.0419659
Abi1	Abl interactor 1;Isoform 2 of Abl interactor 1;Isoform 3 of Abl interactor 1;Isoform 4 of Abl interactor 1	Phospho (STY)	Y	213	PPTVPNDYMTSPARL		0.504166	0.0419903
Scaf8	SR-related and CTD-associated factor 8	Phospho (STY)	S	617	EPVQTAQSPAPVEKE		0.227123	0.0420491
Pde3b	cGMP-inhibited 3',5'-cyclic phosphodiesterase 3B	Phospho (STY)	S	474	IPKQRSSSVSLTHHA		-1.79268	0.0420757
Supt6h	Transcription elongation factor SPT6	Phospho (STY)	S	12	VESEAEESEEEYNHE		0.149072	0.0420953
Pacs2	Phosphofurin acidic cluster sorting protein 2	Phospho (STY)	S	319	RSHREPPSPADVPEK		0.801959	0.042112
Engase	Cytosolic endo-beta-N-acetylglucosaminidase;Isoform 2 of Cytosolic endo-beta-N-acetylglucosaminidase	Phospho (STY)	S	16	RGAARQRSPAAPEKQ		0.34654	0.0421711
Stx4	Syntaxin-4	Phospho (STY)	S	208	NEISARHSEIQQLER		0.323578	0.042208
Mki67	Proliferation marker protein Ki-67	Phospho (STY)	T	1033	KEESSALTKRIHMPG		-1.02957	0.0422966
Synpo	Synaptopodin	Phospho (STY)	S	488	GTSQIEQSPMMGRRQ		0.994132	0.0423328
Camsap3	Calmodulin-regulated spectrin-associated protein 3;Isoform 10 of Calmodulin-regulated spectrin-associated protein 3;Isoform 11 of Calmodulin-regulated spectrin-associated protein 3;Isoform 12 of Calmodulin-regulated spectrin-associated protein 3;Isoform 14 of Calmodulin-regulated spectrin-associated protein 3;Isoform 3 of Calmodulin-regulated spectrin-associated protein 3;Isoform 4 of Calmodulin-…	Phospho (STY)	S	1077	RPTSRAPSPSGLMSP		0.319497	0.042341
Pbx2	Pre-B-cell leukemia transcription factor 2	Phospho (STY)	S	146	AAAAAAASGGGVSPD		1.10691	0.0423536
Rgs18	Regulator of G-protein signaling 18	Phospho (STY)	S	218	NLRRRSRSFTYNDFQ		0.865628	0.0424422
Cep350	Centrosome-associated protein 350	Phospho (STY)	S	1619	IEEKSFRSLLPSESH		0.78399	0.0426366
Gpatch8	G patch domain-containing protein 8	Phospho (STY)	S	753	QDDSQRRSLPAEEGN		0.276256	0.0426701
Irs2	Insulin receptor substrate 2	Phospho (STY)	S	907	PLPTEPKSPGEYINI		-0.417279	0.0426835
Dclk1	Serine/threonine-protein kinase DCLK1	Phospho (STY)	S	334	SGKSPSPSPTSPGSL		2.56397	0.0427088
Spart	Spartin;Isoform 2 of Spartin	Phospho (STY)	S	126	PKDACKKSPEQESVS		0.302267	0.0430264
Pagr1a	PAXIP1-associated glutamate-rich protein 1A	Phospho (STY)	T	137	ILPRRPPTPEAQSEE		0.92125	0.043152
Sh3bp2	SH3 domain-binding protein 2	Phospho (STY)	S	277	PATPRRMSDPPMSNV		0.410912	0.0431786
Champ1	Chromosome alignment-maintaining phosphoprotein 1	Phospho (STY)	S	108	KDTESGKSPSPPERQ		0.504191	0.0431968
Lmna	Prelamin-A/C	Phospho (STY)	S	409	ASSHSSQSQGGGSVT		0.796483	0.0432171
Fam110a	Protein FAM110A	Phospho (STY)	S	190	PGLQRSKSDLSERFS		0.466853	0.0432958
Cnst	Consortin	Phospho (STY)	S	34	RRVTRLPSVSDENEN		-0.442311	0.0433622
Dock10	Dedicator of cytokinesis protein 10;Isoform 2 of Dedicator of cytokinesis protein 10;Isoform 3 of Dedicator of cytokinesis protein 10	Phospho (STY)	T	1440	HKQHRSQTLPIIRGK		0.506395	0.0433708
Aak1	AP2-associated protein kinase 1;Isoform 2 of AP2-associated protein kinase 1	Phospho (STY)	S	635	AGHRRILSDVTHSAV		0.469622	0.043433
Crip1	Cysteine-rich protein 1	Phospho (STY)	T	37	KCEKCGKTLTSGGHA		0.553446	0.0434546
Nfic	Nuclear factor 1 C-type;Isoform 2 of Nuclear factor 1 C-type;Isoform 3 of Nuclear factor 1 C-type	Phospho (STY)	S	333	KKTEMDKSPFNSPSP		0.230278	0.0434958
Speg	Striated muscle-specific serine/threonine-protein kinase	Phospho (STY)	S	1177	SKLEKMPSIPEEPEH		0.869114	0.043501
Gcfc2	Intron Large complex component GCFC2	Phospho (STY)	T	86	CRTAELSTDEEEGTH		0.398959	0.0435471
Ablim3	Actin-binding LIM protein 3	Phospho (STY)	S	379	SSPGYIDSPTYSRQG		-1.02102	0.0435716
Cgnl1	Cingulin-like protein 1;Isoform 3 of Cingulin-like protein 1;Isoform 5 of Cingulin-like protein 1	Phospho (STY)	S	284	LPFRRQDSAGPILDG		0.19932	0.0435739
Dok2	Docking protein 2	Phospho (STY)	S	124	FPGQRKGSPGLEEKS		0.509821	0.0436213
Add1	Alpha-adducin	Phospho (STY)	T	417	VEVPASVTGHSFASD		0.343056	0.0436329
Sntb1	Beta-1-syntrophin	Phospho (STY)	S	388	HSGPGKGSPQAGMDL		-0.366335	0.0436679
Lbr	Delta(14)-sterol reductase LBR	Phospho (STY)	S	67	FKQRKSGSISSSPSR		0.195236	0.0437036
Tp53bp1	TP53-binding protein 1;Isoform 2 of TP53-binding protein 1	Phospho (STY)	S	654	PEEGFSGSEVEEVPE		0.294569	0.0437149
Ankrd55	Ankyrin repeat domain-containing protein 55	Phospho (STY)	T	75	VSGRQVDTVKLLLKM		-3.45885	0.0437151
Chd4	Chromodomain-helicase-DNA-binding protein 4	Phospho (STY)	T	1546	PGDTQPNTPAPVPPA		0.447101	0.0438946
Top2b	DNA topoisomerase 2-beta	Phospho (STY)	T	1390	KVKASPITNDGEDEF		0.220798	0.0440071
Nav1	Neuron navigator 1	Phospho (STY)	S	510	WRRERPESCDDASKG		0.707299	0.0440265
Zc3hav1	Zinc finger CCCH-type antiviral protein 1;Isoform 2 of Zinc finger CCCH-type antiviral protein 1	Phospho (STY)	S	273	PLGSGPPSPDVTGCK		0.310788	0.044045
Washc2	WASH complex subunit 2	Phospho (STY)	S	538	LFSDEEDSEDLFSSQ		0.536428	0.0441149
Tra2a	Transformer-2 protein homolog alpha	Phospho (STY)	T	200	SITKRAHTPTPGIYM		0.22955	0.0441276
Slc23a2	Solute carrier family 23 member 2;Isoform 2 of Solute carrier family 23 member 2	Phospho (STY)	S	81	ETLDSTGSLDPQRSD		0.489371	0.0441696
Gpsm3	G-protein-signaling modulator 3	Phospho (STY)	S	34	ATARPWRSAPPSPPP		0.799075	0.0441773
Srpk1	SRSF protein kinase 1	Phospho (STY)	T	448	EESIRADTPSGDEQE		0.483557	0.0442388
Srsf7	Serine/arginine-rich splicing factor 7;Isoform 2 of Serine/arginine-rich splicing factor 7	Phospho (STY)	S	216	RSGSIIGSRYFQSRS		0.51506	0.044356
Zc3h13	Zinc finger CCCH domain-containing protein 13	Phospho (STY)	S	1273	HTSGRLRSPSNDSAH		0.157197	0.0443739
Dennd6a	Protein DENND6A;Isoform 2 of Protein DENND6A	Phospho (STY)	S	16	FGPGSRGSLDEAGAE		0.263904	0.0445582
Irf8	Interferon regulatory factor 8	Phospho (STY)	S	164	GMTKRSPSPPEACRS		0.643031	0.0446148
Pdlim7	PDZ and LIM domain protein 7	Phospho (STY)	T	251	TRHSQPATPTPLQNR		-0.799611	0.0446503
Gtf2f1	General transcription factor IIF subunit 1	Phospho (STY)	T	389	KGTSRPGTPSAEAAS		0.295037	0.0448853
Stim2	Stromal interaction molecule 2	Phospho (STY)	S	650	TADVSRGSPECVGLT		1.31981	0.0449486
Ncor2	Nuclear receptor corepressor 2	Phospho (STY)	S	1023	SPRGKSRSPVPPAEK		0.293055	0.0449495
Lemd3	Inner nuclear membrane protein Man1;Isoform 2 of Inner nuclear membrane protein Man1	Phospho (STY)	S	263	CREHYSDSEEEEEEG		0.252346	0.0449631
Plin4	Perilipin-4	Phospho (STY)	S	41	NLVSHTHSSTSTKDL		-0.511929	0.0450266
Gas7	Growth arrest-specific protein 7	Phospho (STY)	S	108	SQNLGSSSPGRKQSK		0.559637	0.0450605
Pias1	E3 SUMO-protein ligase PIAS1	Phospho (STY)	S	468	DLTIDSSSDEEEEEP		0.286744	0.0451582
Plin1	Isoform 3 of Perilipin-1	Phospho (STY)	S	329	REVTKTESPRPHSPR		-0.890486	0.0452763
Iws1	Protein IWS1 homolog	Phospho (STY)	S	289	GENKREDSEVQNESD		0.365779	0.0453165
Peak1	Inactive tyrosine-protein kinase PEAK1	Phospho (STY)	S	213	QGKHVILSGSAEVIS		0.645079	0.045414
Fgd5	FYVE, RhoGEF and PH domain-containing protein 5	Phospho (STY)	Y	530	PNADTSDYENIPAMN		-1.26482	0.0454452
Lrp1	Prolow-density lipoprotein receptor-related protein 1	Phospho (STY)	S	4521	GGHGSRHSLASTDEK		0.301393	0.0454917
Prkcd	Protein kinase C delta type;Isoform 2 of Protein kinase C delta type	Phospho (STY)	S	643	LNEKPQLSFSDKNLI		0.491676	0.0455167
Bicc1	Protein bicaudal C homolog 1;Isoform 2 of Protein bicaudal C homolog 1	Phospho (STY)	S	614	TAGPEQASPKSNSVE		0.348538	0.0455328
Mef2d	Myocyte-specific enhancer factor 2D;Isoform Muscle of Myocyte-specific enhancer factor 2D	Phospho (STY)	S	251	NKVIPAKSPPPPTHN		0.18258	0.0456235
Ensa	Alpha-endosulfine;Isoform 2 of Alpha-endosulfine	Phospho (STY)	S	2	______MSQKQEEEN		-0.972019	0.0456508
Plec	Plectin;Isoform PLEC-1 of Plectin	Phospho (STY)	S	4396	SRSSSVGSSSSYPIS		0.362321	0.0457029
Gmip	GEM-interacting protein;Isoform 2 of GEM-interacting protein	Phospho (STY)	S	436	SESRSLDSPTSSPGA		0.650167	0.045715
Pnpla7	Patatin-like phospholipase domain-containing protein 7;Isoform 2 of Patatin-like phospholipase domain-containing protein 7	Phospho (STY)	Y	342	RAKRQMSYGPEEQLE		0.430215	0.0457155
Baz1b	Tyrosine-protein kinase BAZ1B	Phospho (STY)	S	1468	EGDSDSESVGQSRGR		0.239048	0.0457594
Abcd2	ATP-binding cassette sub-family D member 2	Phospho (STY)	S	741	IQTAEKTS_______		-0.709489	0.0457737
Rbm7	RNA-binding protein 7	Phospho (STY)	S	136	QMVQRSFSSPEDYQR		0.301553	0.0457774
Mtor	Serine/threonine-protein kinase mTOR	Phospho (STY)	S	2481	TVPESIHSFIGDGLV		-0.919049	0.0459312
Spen	Msx2-interacting protein;Isoform 2 of Msx2-interacting protein;Isoform 3 of Msx2-interacting protein	Phospho (STY)	T	1234	GKPPQDVTDDSPPSK		0.30538	0.0459433
Pcbp1	Poly(rC)-binding protein 1	Phospho (STY)	S	173	MLETLSQSPQGRVMT		0.510329	0.0459658
Brd1	Isoform 2 of Bromodomain-containing protein 1	Phospho (STY)	S	906	NTETQPTSPQLGTKT		0.451001	0.0459668
Clasp2	CLIP-associating protein 2	Phospho (STY)	S	529	SSRIPRPSVSQGCSR		0.465064	0.0462132
Srgap1	SLIT-ROBO Rho GTPase-activating protein 1	Phospho (STY)	S	883	NRGLNNDSPERRRRP		0.548893	0.0462681
Braf	Serine/threonine-protein kinase B-raf	Phospho (STY)	S	348	GQRDRSSSAPNVHIN		0.220658	0.046384
Cux1	Homeobox protein cut-like 1;Isoform 3 of Homeobox protein cut-like 1;Isoform 4 of Homeobox protein cut-like 1	Phospho (STY)	S	427	RPGPLPASPPPQLPR		0.75093	0.0464398
Usp6nl	USP6 N-terminal-like protein;Isoform 2 of USP6 N-terminal-like protein	Phospho (STY)	S	452	AESQRKPSPGMQDSS		0.225571	0.046527
Rgs18	Regulator of G-protein signaling 18	Phospho (STY)	S	218	NLRRRSRSFTYNDFQ		0.962618	0.046552
Irs2	Insulin receptor substrate 2	Phospho (STY)	S	515	RAFSSHRSNTPESIA		0.875541	0.0466383
Znf106	Zinc finger protein 106	Phospho (STY)	S	1296	GNSPSCQSPDLPGIN		0.203668	0.0466537
Zc3h13	Zinc finger CCCH domain-containing protein 13	Phospho (STY)	S	1069	HEDSQVFSPKKGQKK		0.425443	0.0466838
Agap2	Arf-GAP with GTPase, ANK repeat and PH domain-containing protein 2;Isoform 2 of Arf-GAP with GTPase, ANK repeat and PH domain-containing protein 2	Phospho (STY)	S	1172	PSPRRRSSAASLGRV		0.485322	0.0467413
Prune2	Protein prune homolog 2;Isoform 6 of Protein prune homolog 2	Phospho (STY)	S	2850	SSGQESESIPEYTAE		0.519107	0.0467523
Ttc7a	Tetratricopeptide repeat protein 7A	Phospho (STY)	T	693	EEAMSELTLTTSVLK		0.276673	0.0468021
Upf1	Isoform 2 of Regulator of nonsense transcripts 1	Phospho (STY)	S	1111	HGGVTGLSQY_____		0.344142	0.0468525
Ddx41	Probable ATP-dependent RNA helicase DDX41	Phospho (STY)	S	68	EEQQDSGSEPRGDED		0.307432	0.0469376
Ablim3	Actin-binding LIM protein 3	Phospho (STY)	S	373	LRQRRASSPGYIDSP		-0.30755	0.0469717
Slc1a5	Neutral amino acid transporter B(0)	Phospho (STY)	S	518	IQVKNEVSLNPLPLA		-0.327421	0.0470062
Clspn	Claspin	Phospho (STY)	S	101	SGKSQSRSFPKALAD		0.446203	0.0470674
Pcdh12	Protocadherin-12	Phospho (STY)	S	868	ENLNLPESPPAVRQP		-0.523378	0.0470762
Brpf1	Peregrin	Phospho (STY)	S	461	RLPALSHSEGEEEED		0.283346	0.0470909
Top2b	DNA topoisomerase 2-beta	Phospho (STY)	S	1539	KKRKASGSENEGDYN		0.192193	0.0472834
Mtss1	Protein MTSS 1	Phospho (STY)	S	279	SRKSSVCSSLNSVNS		0.629258	0.0473048
Nav1	Neuron navigator 1	Phospho (STY)	S	202	AVSDDGKSDDELLSS		0.512737	0.0474074
Cwc22	Pre-mRNA-splicing factor CWC22 homolog;Isoform 2 of Pre-mRNA-splicing factor CWC22 homolog	Phospho (STY)	S	97	KSPSPDRSPARGGGQ		0.187669	0.0474552
Lama4	Laminin subunit alpha-4	Phospho (STY)	S	53	DPSETSDSGVTLGRL		-0.674398	0.0475555
Fas	Tumor necrosis factor receptor superfamily member 6	Phospho (STY)	S	220	PMNASNLSLSKYIPR		-0.509834	0.0475637
Srsf1	Serine/arginine-rich splicing factor 1	Phospho (STY)	S	199	VKVDGPRSPSYGRSR		0.224231	0.0476179
Srsf1	Serine/arginine-rich splicing factor 1	Phospho (STY)	S	201	VDGPRSPSYGRSRSR		0.224334	0.0476619
Osbpl11	Oxysterol-binding protein-related protein 11	Phospho (STY)	S	186	SLASSGNSPISQRRP		0.286018	0.0476811
Smg1	Serine/threonine-protein kinase SMG1	Phospho (STY)	S	3553	KTQPDVMSQNAKKLI		0.490535	0.0476974
Lmnb1	Lamin-B1	Phospho (STY)	S	17	QRAGSRASAPATPLS		0.386413	0.0477002
Pds5b	Sister chromatid cohesion protein PDS5 homolog B;Isoform 3 of Sister chromatid cohesion protein PDS5 homolog B	Phospho (STY)	S	1166	SSSSNPSSPGRIKGR		0.302747	0.047736
Tcof1	Treacle protein	Phospho (STY)	S	853	VSVNRNSSPAVPAPT		0.340871	0.0477868
Palld	Palladin;Isoform 6 of Palladin	Phospho (STY)	T	642	YGNKSPPTPTALLSP		-0.668506	0.0477871
Myo9a	Unconventional myosin-IXa;Isoform 2 of Unconventional myosin-IXa	Phospho (STY)	S	1243	QERGRRQSGTDLQED		0.588768	0.0478052
Bud13	BUD13 homolog;Isoform 2 of BUD13 homolog	Phospho (STY)	S	394	QDSDSDLSPPRNRPR		0.39855	0.0478108
Mia3	Transport and Golgi organization protein 1 homolog	Phospho (STY)	S	1766	APVVNSSSRSSSPAK		0.463484	0.0479146
Bud13	BUD13 homolog;Isoform 2 of BUD13 homolog	Phospho (STY)	S	391	SGHQDSDSDLSPPRN		0.417216	0.0479627
Dagla	Diacylglycerol lipase-alpha	Phospho (STY)	S	730	SVRSKSQSEMSLEGF		0.743029	0.0479793
Inpp5f	Phosphatidylinositide phosphatase SAC2	Phospho (STY)	S	908	RLGSRSQSASSIDVS		0.403316	0.0480278
Rsrc2	Arginine/serine-rich coiled-coil protein 2	Phospho (STY)	T	161	FSRSLSRTPSPPPFR		0.41443	0.0480376
Cebpz	CCAAT/enhancer-binding protein zeta	Phospho (STY)	S	641	FVDVGDDSDDEKFTD		0.224399	0.0480726
Prkch	Protein kinase C eta type	Phospho (STY)	T	656	IKEEPVLTPIDEGHL		0.568178	0.0481129
Lbr	Delta(14)-sterol reductase LBR	Phospho (STY)	S	103	KGSRRSVSASHEGDV		0.510964	0.0481472
Fmnl1	Formin-like protein 1;Isoform 2 of Formin-like protein 1	Phospho (STY)	S	184	KSKPLDQSVEDLSKA		0.398614	0.0481956
Apc	Adenomatous polyposis coli protein;Isoform 2 of Adenomatous polyposis coli protein;Isoform 3 of Adenomatous polyposis coli protein;Isoform 4 of Adenomatous polyposis coli protein	Phospho (STY)	S	1384	QETPLVFSRCTSVSS		0.666396	0.0482274
Rbm15	RNA-binding protein 15;Isoform 2 of RNA-binding protein 15	Phospho (STY)	S	674	CTPSPDRSPELSSNR		0.2914	0.0483008
Numa1	Nuclear mitotic apparatus protein 1	Phospho (STY)	S	167	STLSEELSPPSHQTK		0.32561	0.048409
Rere	Arginine-glutamic acid dipeptide repeats protein	Phospho (STY)	S	692	GESSDSRSVNDEGSS		0.637231	0.0486813
Snx29	Sorting nexin-29	Phospho (STY)	S	344	YQKLDVKSIDDDVDE		0.351935	0.0486929
Wdr13	WD repeat-containing protein 13	Phospho (STY)	S	81	SARAYSNSIVRSSRT		1.01654	0.0487208
Cdk12	Isoform 3 of Cyclin-dependent kinase 12	Phospho (STY)	S	681	GDPSPPDSPEPKAIT		0.231367	0.0487988
Senp7	Sentrin-specific protease 7	Phospho (STY)	S	435	AEPIVVSSDEEGPVE		0.244552	0.0488512
Prpf40a	Pre-mRNA-processing factor 40 homolog A;Isoform 2 of Pre-mRNA-processing factor 40 homolog A	Phospho (STY)	S	881	KRRHKSDSPESDTER		0.397762	0.048866
Sh3kbp1	Isoform 3 of SH3 domain-containing kinase-binding protein 1	Phospho (STY)	S	474	PDIFDSPSPEEDKEE		0.676318	0.0488892
Srrm2	Serine/arginine repetitive matrix protein 2;Isoform 2 of Serine/arginine repetitive matrix protein 2	Phospho (STY)	S	2535	VALKRVPSPTPVPKE		0.38975	0.0489327
Brd9	Bromodomain-containing protein 9	Phospho (STY)	S	103	REKEHCDSEGEADAF		0.437373	0.0489394
Mast2	Microtubule-associated serine/threonine-protein kinase 2	Phospho (STY)	S	1319	FPTKLHLSPPLGRQL		0.243595	0.0490274
Septin5	Septin-5	Phospho (STY)	S	225	YQFPECDSDEDEDFK		0.290056	0.0491057
Cachd1	VWFA and cache domain-containing protein 1;Isoform 2 of VWFA and cache domain-containing protein 1	Phospho (STY)	S	1152	PLAAQEMSVRMSNLE		-1.35323	0.049132
Ptpn21	Tyrosine-protein phosphatase non-receptor type 21	Phospho (STY)	T	804	SMSESDLTTSGRYRA		1.47708	0.0491456
Cd74	H-2 class II histocompatibility antigen gamma chain;Isoform Short of H-2 class II histocompatibility antigen gamma chain	Phospho (STY)	S	9	DDQRDLISNHEQLPI		0.457785	0.0492233
Ptpn22	Tyrosine-protein phosphatase non-receptor type 22	Phospho (STY)	S	687	SDRHQDGSPPPPLPE		0.974091	0.0493196
Ccdc88a	Girdin;Isoform 2 of Girdin;Isoform 3 of Girdin	Phospho (STY)	S	1417	INRERQKSLTLTPTR		0.456757	0.049353
Cdc42bpa	Serine/threonine-protein kinase MRCK alpha;Isoform 2 of Serine/threonine-protein kinase MRCK alpha	Phospho (STY)	S	1680	YDGEDSDSPRHSTAS		-0.983694	0.049397
Frmd4b	FERM domain-containing protein 4B;Isoform 2 of FERM domain-containing protein 4B	Phospho (STY)	S	695	HCRQRSGSLESQSHL		0.703818	0.0494816
Plekha6	Pleckstrin homology domain-containing family A member 6	Phospho (STY)	S	967	SMKEKRRSLQLPASP		0.567195	0.0495407
Irs2	Insulin receptor substrate 2	Phospho (STY)	S	303	EFRPRSKSQSSGSSA		-0.688392	0.0495532
Plec	Plectin;Isoform PLEC-1 of Plectin	Phospho (STY)	S	4629	YSVSGSGSTAGSRTG		0.37838	0.0496903
Prpf40a	Pre-mRNA-processing factor 40 homolog A;Isoform 2 of Pre-mRNA-processing factor 40 homolog A	Phospho (STY)	S	879	SKKRRHKSDSPESDT		0.39729	0.0497562
Slc12a6	Solute carrier family 12 member 6	Phospho (STY)	S	1064	SRGQKVKSMEGFQDL		0.242532	0.0497575
Srsf6	Serine/arginine-rich splicing factor 6	Phospho (STY)	S	303	RSQSRSHSPLPAPPS		0.622924	0.0497717
Bud13	BUD13 homolog;Isoform 2 of BUD13 homolog	Phospho (STY)	S	148	RHDTPDPSPPRKARH		0.23332	0.0498309
Srrm2	Serine/arginine repetitive matrix protein 2;Isoform 2 of Serine/arginine repetitive matrix protein 2	Phospho (STY)	S	2404	PAQDRPRSPVPSAFS		0.236822	0.0498649
Rgcc	Regulator of cell cycle RGCC	Phospho (STY)	S	67	MKRRSSASVSDSSGF		-1.03759	0.0499251
Psen2	Presenilin-2;Isoform 2 of Presenilin-2	Phospho (STY)	S	52	AQWRTQESEEDCEED		0.428036	0.0499323
Evi2b	Protein EVI2B	Phospho (STY)	S	272	TKRASVVSLMTWKPS		1.06268	0.0499452
Ahctf1	Protein ELYS	Phospho (STY)	S	1931	EREVSVSSVTEEPKL		1.06625	0.0499893
Pagr1a	PAXIP1-associated glutamate-rich protein 1A	Phospho (STY)	S	142	PPTPEAQSEEERSDE		0.88533	0.0500073
Ptprd	Isoform F of Receptor-type tyrosine-protein phosphatase delta;Isoform G of Receptor-type tyrosine-protein phosphatase delta	Phospho (STY)	T	183	KQLRSGGTPIRGALQ		-0.34305	0.0500354
Ccr5	C-C chemokine receptor type 5	Phospho (STY)	S	339	DNPDRASSVYTRSTG		0.822053	0.0500561
Nup107	Nuclear pore complex protein Nup107	Phospho (STY)	S	87	ILGTEGRSPRHTQSS		0.281361	0.0502418
Piezo1	Piezo-type mechanosensitive ion channel component 1	Phospho (STY)	T	766	MDGPHQATQVPEGTA		1.51468	0.0502742
Stim1	Stromal interaction molecule 1	Phospho (STY)	S	519	SQRDLTHSDSESSLH		-0.97699	0.0504524
Prpf40a	Pre-mRNA-processing factor 40 homolog A;Isoform 2 of Pre-mRNA-processing factor 40 homolog A	Phospho (STY)	S	884	HKSDSPESDTEREKD		0.395911	0.0504736
Man1b1	Endoplasmic reticulum mannosyl-oligosaccharide 1,2-alpha-mannosidase	Phospho (STY)	S	102	LPAPQKESAEQEGFA		0.298145	0.0504794
Lima1	LIM domain and actin-binding protein 1;Isoform Alpha of LIM domain and actin-binding protein 1	Phospho (STY)	S	360	PMHPKPLSPDARTSS		0.498103	0.0505466
Plin1	Perilipin-1	Phospho (STY)	S	130	RLRSARNSISVPIAS		-0.607305	0.05055
Fam110b	Protein FAM110B	Phospho (STY)	S	257	PSLQRSKSDLSDRYF		0.412788	0.0505701
Nisch	Nischarin;Isoform 2 of Nischarin;Isoform 3 of Nischarin	Phospho (STY)	S	1373	SSLERTPSPEPVDKD		0.650633	0.0505737
Med7	Mediator of RNA polymerase II transcription subunit 7	Phospho (STY)	S	195	PMDTDDNSNCPGQNE		1.02394	0.0505961
Trarg1	Trafficking regulator of GLUT4 1	Phospho (STY)	S	72	GHRQPSLSGSPSRVS		-0.378189	0.0506254
Map9	Microtubule-associated protein 9;Isoform 2 of Microtubule-associated protein 9	Phospho (STY)	S	414	QKQPRKQSLEPDKAD		0.380326	0.0506613
Plekhg2	Pleckstrin homology domain-containing family G member 2;Isoform 2 of Pleckstrin homology domain-containing family G member 2;Isoform 3 of Pleckstrin homology domain-containing family G member 2	Phospho (STY)	S	1277	APTSRAPSPPPQPQP		0.297555	0.0508478
Myo9b	Unconventional myosin-IXb;Isoform 2 of Unconventional myosin-IXb	Phospho (STY)	S	1220	GDPPGSPSPVQRPTT		0.399155	0.0509049
Abcc4	ATP-binding cassette sub-family C member 4;Isoform 2 of ATP-binding cassette sub-family C member 4;Isoform 3 of ATP-binding cassette sub-family C member 4	Phospho (STY)	T	646	EPSTAPGTPTLRKRT		0.390914	0.0509465
Myct1	Myc target protein 1	Phospho (STY)	S	107	ASMELVNSFPRKSSF		0.496892	0.051178
Sh3bp5l	SH3 domain-binding protein 5-like	Phospho (STY)	S	342	LSLRTVASDLQKCDS		-0.282488	0.0511797
Iws1	Protein IWS1 homolog	Phospho (STY)	S	345	KAAVLSDSEDDAGNA		0.226111	0.0511839
Sp100	Nuclear autoantigen Sp-100	Phospho (STY)	S	314	RDRGGDTSDTESSII		0.906046	0.0512409
Jcad	Junctional cadherin 5-associated protein	Phospho (STY)	S	543	KAEGHASSPQPQSEG		1.03431	0.0513301
Slc12a7	Solute carrier family 12 member 7	Phospho (STY)	S	62	NVEVERESYFEGKNM		0.296461	0.0513783
Ccdc86	Coiled-coil domain-containing protein 86	Phospho (STY)	S	161	RQDADDGSPQRQPEP		-1.69018	0.0514518
Med9	Mediator of RNA polymerase II transcription subunit 9	Phospho (STY)	S	50	PAAPRPQSPAGAKEE		-1.06882	0.0515302
Cat	Catalase	Phospho (STY)	S	2	______MSDSRDPAS		-0.284985	0.051588
Arhgap17	Rho GTPase-activating protein 17	Phospho (STY)	S	698	TPGMRRCSSSLPPIQ		0.706815	0.0516727
Sptbn1	Spectrin beta chain, non-erythrocytic 1	Phospho (STY)	T	2319	TSASTQSTPASSRAQ		-0.42465	0.0516764
Mybbp1a	Myb-binding protein 1A	Phospho (STY)	S	1303	TKEVIRKSPHPQSAL		0.365668	0.0517021
Palm	Paralemmin-1;Isoform 2 of Paralemmin-1	Phospho (STY)	S	124	PGRPQSASPAKEEQK		-0.452697	0.0517223
Eif3b	Eukaryotic translation initiation factor 3 subunit B	Phospho (STY)	S	75	SEEETATSPAASPTP		0.162262	0.0517694
Znf521	Zinc finger protein 521	Phospho (STY)	S	273	AECHPECSPNEDRAA		0.862947	0.0518286
Papolg	Poly(A) polymerase gamma	Phospho (STY)	S	651	VTPKRSHSPPTDGTS		0.355638	0.0518367
Phrf1	PHD and RING finger domain-containing protein 1	Phospho (STY)	S	1201	KGPVREVSPAPATQG		0.227616	0.0520526
Rftn1	Raftlin	Phospho (STY)	S	199	CTLGDRSSLENDTPK		0.813302	0.0522025
Lbr	Delta(14)-sterol reductase LBR	Phospho (STY)	S	103	KGSRRSVSASHEGDV		0.23138	0.0522175
Trerf1	Isoform 2 of Transcriptional-regulating factor 1	Phospho (STY)	S	644	MTLSPPHSPQGAAPR		0.580326	0.0522902
Tut4	Terminal uridylyltransferase 4	Phospho (STY)	S	176	KLQKTPRSPLEPENV		0.398631	0.0524376
Dock2	Dedicator of cytokinesis protein 2	Phospho (STY)	S	1704	KKRTKRSSVVFADEK		0.771239	0.0524419
Ctr9	RNA polymerase-associated protein CTR9 homolog	Phospho (STY)	S	943	KRRKGSGSEQEGEEE		0.233319	0.0525154
Rbm15b	Putative RNA-binding protein 15B	Phospho (STY)	T	529	DLRVRDRTPPHLLYS		0.255568	0.0525522
Nktr	NK-tumor recognition protein	Phospho (STY)	S	1148	LANHRLDSPEVNIIP		0.662237	0.0525726
Rfc1	Replication factor C subunit 1;Isoform 2 of Replication factor C subunit 1	Phospho (STY)	S	365	PTKRESVSPEDSEKK		0.34266	0.0525999
Ccdc85a	Coiled-coil domain-containing protein 85A;Isoform 2 of Coiled-coil domain-containing protein 85A;Isoform 3 of Coiled-coil domain-containing protein 85A	Phospho (STY)	S	250	HTKHRSTSPEHLHKP		-0.624056	0.0526099
Cavin2	Caveolae-associated protein 2	Phospho (STY)	T	276	EKIKKSLTPNHQKAS		-0.391151	0.0526235
Kmt2b	Histone-lysine N-methyltransferase 2B	Phospho (STY)	S	1040	LPWDSDESPEASPGP		0.818115	0.0526291
Cd44	CD44 antigen;Isoform 8 of CD44 antigen;Isoform 9 of CD44 antigen;Isoform 13 of CD44 antigen;Isoform 12 of CD44 antigen;Isoform 4 of CD44 antigen;Isoform 6 of CD44 antigen;Isoform 7 of CD44 antigen;Isoform 2 of CD44 antigen;Isoform 3 of CD44 antigen;Isoform 5 of CD44 antigen	Phospho (STY)	S	733	TVEDRKPSELNGEAS		0.781728	0.0526573
Mcm3	DNA replication licensing factor MCM3	Phospho (STY)	S	672	KKASEDESDLEDEEE		0.522615	0.052662
Plec	Plectin;Isoform PLEC-1 of Plectin	Phospho (STY)	S	4389	GNAGGFRSRSSSVGS		0.360766	0.0527929
Shank3	SH3 and multiple ankyrin repeat domains protein 3	Phospho (STY)	S	1420	PPKPKLKSPLGKGPV		3.55455	0.0528013
Ank1	Ankyrin-1;Isoform Er3 of Ankyrin-1;Isoform Br4 of Ankyrin-1;Isoform 5 of Ankyrin-1	Phospho (STY)	S	852	KLDQVVESPAIPRIP		-0.854132	0.0528781
Gcfc2	Intron Large complex component GCFC2	Phospho (STY)	S	169	SNEEDPESDPDDHEK		0.65705	0.0529615
Tbc1d9b	TBC1 domain family member 9B;Isoform 2 of TBC1 domain family member 9B	Phospho (STY)	S	1254	ERQFSTSSDHEPPGV		-0.404737	0.0531132
Cmpk1	UMP-CMP kinase	Phospho (STY)	S	147	RSDDNRESLEKRIQT		0.374148	0.0531454
Map1a	Microtubule-associated protein 1A;Isoform 2 of Microtubule-associated protein 1A	Phospho (STY)	S	2199	LEVTKAPSLDSSLPQ		-0.686882	0.0532035
Phf2	Lysine-specific demethylase PHF2	Phospho (STY)	S	474	REKEEPPSPVETTPP		1.52027	0.0532634
Myo9b	Unconventional myosin-IXb;Isoform 2 of Unconventional myosin-IXb	Phospho (STY)	S	1043	RGHLQRRSFSQMVSE		0.673274	0.0533006
Gpatch8	G patch domain-containing protein 8	Phospho (STY)	S	648	EPGGSHMSETEDTGR		0.339216	0.0533175
Usp9x	Probable ubiquitin carboxyl-terminal hydrolase FAF-X	Phospho (STY)	S	2547	YEGGEEVSPPQTKGS		0.314028	0.0534073
Ints1	Integrator complex subunit 1	Phospho (STY)	S	1329	EAPKPESSPEPPPGQ		0.363901	0.053497
Ppp2r5b	Serine/threonine-protein phosphatase 2A 56 kDa regulatory subunit beta isoform	Phospho (STY)	S	47	RPRRSHSSSQFRYQS		1.43354	0.0535117
Git2	ARF GTPase-activating protein GIT2	Phospho (STY)	S	463	ARGSRPMSMYETGSG		-0.902871	0.0538252
Adra2a	Alpha-2A adrenergic receptor	Phospho (STY)	S	311	DALDLEESSSSEHAE		0.542265	0.0538309
Acin1	Apoptotic chromatin condensation inducer in the nucleus	Phospho (STY)	S	898	HADDSRISEDETERN		0.404807	0.0538365
Bmp2k	BMP-2-inducible protein kinase	Phospho (STY)	S	865	RGDGKNLSQHAFPEQ		0.852949	0.0538551
Mcm2	DNA replication licensing factor MCM2	Phospho (STY)	S	140	RGLLYDSSEEDEERP		0.731972	0.0538808
Snip1	Smad nuclear-interacting protein 1	Phospho (STY)	S	50	DAPAASLSPPAAEPG		0.597014	0.0539543
Tor1aip1	Torsin-1A-interacting protein 1;Isoform 2 of Torsin-1A-interacting protein 1	Phospho (STY)	S	151	SGRGLRDSPSSSEDR		0.365918	0.0539544
Nr3c1	Glucocorticoid receptor;Isoform 2 of Glucocorticoid receptor;Isoform 1-B of Glucocorticoid receptor;Isoform 2-B of Glucocorticoid receptor;Isoform 3 of Glucocorticoid receptor	Phospho (STY)	S	284	TGDTILSSPSSVALP		-0.372976	0.0540447
Lima1	LIM domain and actin-binding protein 1;Isoform Alpha of LIM domain and actin-binding protein 1	Phospho (STY)	S	488	NAGESPHSPGVEDAP		0.33745	0.0540514
Irs1	Insulin receptor substrate 1	Phospho (STY)	S	343	SVDGSPVSPSTNRTH		-0.886281	0.0540866
Arid1b	AT-rich interactive domain-containing protein 1B	Phospho (STY)	S	1819	IESEGKSSPALAAPD		0.238716	0.0541057
Arhgap42	Rho GTPase-activating protein 42	Phospho (STY)	Y	382	GITILGLYRIGGVNS		0.802747	0.0541058
Smarcad1	SWI/SNF-related matrix-associated actin-dependent regulator of chromatin subfamily A containing DEAD/H box 1	Phospho (STY)	S	127	VIIVSEPSEDEESHD		0.26405	0.0541146
Srsf6	Serine/arginine-rich splicing factor 6	Phospho (STY)	S	299	KSRSRSQSRSHSPLP		0.609637	0.05427
Thrap3	Thyroid hormone receptor-associated protein 3	Phospho (STY)	S	320	KKSPVGKSPPATGSA		0.228014	0.0542848
Huwe1	E3 ubiquitin-protein ligase HUWE1;Isoform 3 of E3 ubiquitin-protein ligase HUWE1	Phospho (STY)	S	1907	PRGSGTASDDEFENL		0.21935	0.054313
Mical3	[F-actin]-monooxygenase MICAL3	Phospho (STY)	S	1791	FSEDSDLSSDDILER		0.785891	0.0543358
Ablim3	Actin-binding LIM protein 3	Phospho (STY)	S	372	DLRQRRASSPGYIDS		-0.308201	0.054512
Fry	Protein furry homolog;Isoform 2 of Protein furry homolog	Phospho (STY)	S	2515	EERQLSRSTPSLNKM		-0.373431	0.0546632
Ptpn13	Tyrosine-protein phosphatase non-receptor type 13	Phospho (STY)	S	1738	THLASQLSKEENITT		0.408235	0.0547368
Mndal	Myeloid cell nuclear differentiation antigen-like protein	Phospho (STY)	S	276	EPTARCQSPILHSSS		0.34221	0.0547575
Itsn1	Intersectin-1;Isoform 2 of Intersectin-1	Phospho (STY)	S	315	FRRVRSGSGMSVISS		0.430787	0.0547764
Prkar2b	cAMP-dependent protein kinase type II-beta regulatory subunit	Phospho (STY)	S	85	EEPMRSDSENGEEEE		-0.306607	0.054832
Psip1	PC4 and SFRS1-interacting protein;Isoform 2 of PC4 and SFRS1-interacting protein	Phospho (STY)	S	205	VVKQPCPSDGDMVID		0.651746	0.054902
Sf3b1	Splicing factor 3B subunit 1	Phospho (STY)	T	142	PFADGGKTPDPKMNA		0.536064	0.0550023
Kdm2b	Lysine-specific demethylase 2B	Phospho (STY)	S	952	PIKSEPESENDEPKR		0.271258	0.0550115
Niban1	Protein Niban 1	Phospho (STY)	S	581	LPSESVSSLTDLKTA		0.345355	0.0550788
Acin1	Apoptotic chromatin condensation inducer in the nucleus	Phospho (STY)	S	1328	HSRSRSRSTPVRDRG		0.501456	0.0552832
Casc3	Protein CASC3	Phospho (STY)	S	360	QTPVRDPSPEPDAPL		0.228055	0.0552899
Slmap	Sarcolemmal membrane-associated protein;Isoform 2 of Sarcolemmal membrane-associated protein	Phospho (STY)	S	235	SKNQTEDSLRKELIA		0.34627	0.0553242
Ncbp3	Nuclear cap-binding protein subunit 3	Phospho (STY)	S	563	KKVDHRASGAEEDDS		0.194376	0.0553329
Itprid2	Protein ITPRID2	Phospho (STY)	S	1059	VDNLSCPSPLNVMEP		0.314766	0.0553688
Smarcc1	SWI/SNF complex subunit SMARCC1;Isoform 2 of SWI/SNF complex subunit SMARCC1	Phospho (STY)	S	329	RKRKPSPSPPPPTAT		0.215394	0.0554279
Spen	Msx2-interacting protein;Isoform 2 of Msx2-interacting protein;Isoform 3 of Msx2-interacting protein	Phospho (STY)	S	1293	DDDDPRGSPRLVSVK		0.27291	0.055439
Znf609	Zinc finger protein 609	Phospho (STY)	S	1315	ASHYKSKSPTISDKN		0.171982	0.055477
Septin7	Septin-7	Phospho (STY)	S	333	NKGQLTKSPLAQMEE		0.337231	0.055565
Strn4	Striatin-4;Isoform 2 of Striatin-4	Phospho (STY)	S	276	QNCEDEDSDEDDELD		0.277268	0.0555742
Nid2	Nidogen-2	Phospho (STY)	S	345	GHSRIDVSFNSKADP		-1.14806	0.0555953
Gpatch8	G patch domain-containing protein 8	Phospho (STY)	S	1039	SKIYRSQSPHYFQSG		0.363893	0.0556154
Larp6	La-related protein 6	Phospho (STY)	S	447	EMGTQEKSPGASPLL		0.646996	0.0557329
Srrt	Serrate RNA effector molecule homolog;Isoform B of Serrate RNA effector molecule homolog;Isoform C of Serrate RNA effector molecule homolog;Isoform D of Serrate RNA effector molecule homolog	Phospho (STY)	S	74	SPPRHELSPPQKRMR		0.234151	0.0557571
Palmd	Palmdelphin	Phospho (STY)	S	385	KSGPQCSSPTCQEET		-0.462212	0.0557908
Nck1	Cytoplasmic protein NCK1	Phospho (STY)	Y	105	VDPGERLYDLNMPAF		0.454068	0.0558043
Mrc2	C-type mannose receptor 2	Phospho (STY)	S	1470	TEKNILVSDMEMNEQ		-0.873393	0.0558535
Sntb1	Beta-1-syntrophin	Phospho (STY)	S	86	GVAQAPDSPAGVRTA		-0.338636	0.0559109
Mcm4	DNA replication licensing factor MCM4	Phospho (STY)	T	19	SSRRGRVTPTQSLRS		0.536311	0.056025
Dhx8	ATP-dependent RNA helicase DHX8	Phospho (STY)	S	484	TKQSMDMSPIKIVKN		0.251262	0.0561385
Arhgap31	Rho GTPase-activating protein 31	Phospho (STY)	S	272	RKERRENSLPEIVPP		0.214989	0.0564041
Pold3	DNA polymerase delta subunit 3	Phospho (STY)	S	306	RGKRVDLSDEEAKET		0.611733	0.0564618
Arhgef2	Rho guanine nucleotide exchange factor 2;Isoform 4 of Rho guanine nucleotide exchange factor 2;Isoform 5 of Rho guanine nucleotide exchange factor 2	Phospho (STY)	S	940	EDRLQDSSDPDTGSE		0.341912	0.0565158
Cic	Protein capicua homolog	Phospho (STY)	S	2311	SAPEDPTSPKRKMRR		0.562319	0.0565862
Cavin3	Caveolae-associated protein 3	Phospho (STY)	S	56	RQGGLAGSVRRIQSG		-0.438274	0.0566127
Tsc22d3	Isoform 3 of TSC22 domain family protein 3;Isoform 4 of TSC22 domain family protein 3	Phospho (STY)	S	71	NNIMRQDSMEPVVRD		-0.628754	0.0566447
Smarca4	Transcription activator BRG1;Isoform 2 of Transcription activator BRG1	Phospho (STY)	S	699	DPDSDDVSEVDARHI		0.467944	0.0566807
Tab3	TGF-beta-activated kinase 1 and MAP3K7-binding protein 3	Phospho (STY)	S	389	TAITRSPSPISNQPS		-0.269768	0.0566984
Lima1	LIM domain and actin-binding protein 1;Isoform Alpha of LIM domain and actin-binding protein 1	Phospho (STY)	S	467	KDLWASKSDNEETLG		0.379993	0.0566996
Inpp5d	Phosphatidylinositol 3,4,5-trisphosphate 5-phosphatase 1;Isoform 2 of Phosphatidylinositol 3,4,5-trisphosphate 5-phosphatase 1	Phospho (STY)	S	972	PPSQPPLSPKKFSSS		0.677311	0.056705
Baz1b	Tyrosine-protein kinase BAZ1B	Phospho (STY)	S	1464	LADDEGDSDSESVGQ		0.226051	0.0567384
Reps1	RalBP1-associated Eps domain-containing protein 1;Isoform 4 of RalBP1-associated Eps domain-containing protein 1	Phospho (STY)	S	557	PRPQPSHSRSSSLDM		0.650103	0.0568242
Apba1	Amyloid-beta A4 precursor protein-binding family A member 1;Isoform 3 of Amyloid-beta A4 precursor protein-binding family A member 1	Phospho (STY)	S	573	RRMPRSNSQENVEAS		0.273293	0.0568672
Sptbn1	Spectrin beta chain, non-erythrocytic 1	Phospho (STY)	S	2315	DKHDTSASTQSTPAS		-0.367883	0.0569809
Vcan	Versican core protein;Isoform V1 of Versican core protein	Phospho (STY)	S	2582	DPEIKLESHGSSEES		0.62251	0.0570232
Trim47	E3 ubiquitin-protein ligase TRIM47;Isoform 2 of E3 ubiquitin-protein ligase TRIM47	Phospho (STY)	S	591	RRSGALASPTDPFQS		0.316969	0.0570391
Dyrk1a	Dual specificity tyrosine-phosphorylation-regulated kinase 1A	Phospho (STY)	Y	321	LGQRIYQYIQSRFYR		0.171845	0.0571495
Sh2b3	SH2B adapter protein 3	Phospho (STY)	S	129	RQLFRRRSAGELPGA		0.560073	0.0572155
Pcm1	Pericentriolar material 1 protein;Isoform 2 of Pericentriolar material 1 protein	Phospho (STY)	S	638	EEGVSGASLSSRRSS		-0.555983	0.0572405
Fam53c	Protein FAM53C	Phospho (STY)	S	273	RNLPRSRSQPCDLDA		0.462578	0.0573103
Arid4a	AT-rich interactive domain-containing protein 4A	Phospho (STY)	S	867	RKILGQQSPEKKLRL		0.241707	0.0573984
Resf1	Retroelement silencing factor 1;Isoform 2 of Retroelement silencing factor 1	Phospho (STY)	S	910	EIVAEVKSPCDSQIP		0.398773	0.0574639
Coro1a	Coronin-1A	Phospho (STY)	T	418	DSARRRATPEPSGTP		0.557914	0.0575106
Mical1	[F-actin]-monooxygenase MICAL1;Isoform 2 of [F-actin]-monooxygenase MICAL1;Isoform 3 of [F-actin]-monooxygenase MICAL1	Phospho (STY)	S	777	SPPVTRVSPVPSPSQ		0.79155	0.0575112
Arhgef12	Rho guanine nucleotide exchange factor 12	Phospho (STY)	S	1389	FDAREAHSDDNPSEG		-0.34264	0.0576001
Bag3	BAG family molecular chaperone regulator 3	Phospho (STY)	S	274	RAASPFRSPVRGASS		-0.317524	0.0576198
Hirip3	HIRA-interacting protein 3	Phospho (STY)	S	80	DFIKVKRSPAPCSDP		0.56027	0.0576848
Nab2	NGFI-A-binding protein 2	Phospho (STY)	S	171	LELGEKLSPLPGGPG		0.638048	0.0577633
Zzef1	Zinc finger ZZ-type and EF-hand domain-containing protein 1;Isoform 2 of Zinc finger ZZ-type and EF-hand domain-containing protein 1	Phospho (STY)	S	1464	DRRQRTSSVVEEHFQ		0.281556	0.0577839
Rb1	Retinoblastoma-associated protein	Phospho (STY)	S	31	EDDPAQDSGPEELPL		0.304416	0.0578774
Srsf2	Serine/arginine-rich splicing factor 2	Phospho (STY)	S	206	ESKSRSRSKSPPKSP		0.349	0.0578897
Rgs14	Regulator of G-protein signaling 14	Phospho (STY)	S	203	PGSSHLGSPDTARKK		1.84319	0.0579209
Dbi	Acyl-CoA-binding protein	Phospho (STY)	Y	29	DEEMLFIYSHFKQAT		-1.0504	0.0579625
Ap3b1	AP-3 complex subunit beta-1	Phospho (STY)	S	680	MKKFYSESEEEEDED		0.283311	0.0579758
Hdgfl2	Isoform 2 of Hepatoma-derived growth factor-related protein 2;Isoform 4 of Hepatoma-derived growth factor-related protein 2	Phospho (STY)	S	628	DGPRGGSSEELHDPR		0.386161	0.058074
Syne1	Isoform 4 of Nesprin-1	Phospho (STY)	S	8225	LPDDHDLSDRELDLE		0.459878	0.0580968
Bnip3l	BCL2/adenovirus E1B 19 kDa protein-interacting protein 3-like	Phospho (STY)	S	94	RGSSHCDSPSPQEDG		0.383262	0.0580996
Bltp1	Bridge-like lipid transfer protein family member 1;Isoform 2 of Bridge-like lipid transfer protein family member 1;Isoform 3 of Bridge-like lipid transfer protein family member 1;Isoform 4 of Bridge-like lipid transfer protein family member 1;Isoform 6 of Bridge-like lipid transfer protein family member 1	Phospho (STY)	S	4124	PGSSGLGSPLGRSRH		0.477034	0.0581825
Mcm3	DNA replication licensing factor MCM3	Phospho (STY)	S	672	KKASEDESDLEDEEE		0.572045	0.0583518
Tns1	Tensin-1	Phospho (STY)	S	616	KELDRLLSGFGVDRE		-0.529875	0.0583689
Pgls	6-phosphogluconolactonase	Phospho (STY)	S	49	ALGLSGGSLVSMLAR		-0.442273	0.0584544
Slc15a4	Solute carrier family 15 member 4	Phospho (STY)	S	281	QRGGQRRSGEGLGVF		0.436894	0.0584776
Ldlrap1	Low density lipoprotein receptor adapter protein 1	Phospho (STY)	S	198	VPGTRRDSTPSLKTL		0.452235	0.0585499
Cfh	Complement factor H	Phospho (STY)	S	1198	TEKIYSHSGEDIEFG		0.886422	0.0585543
Ndrg1	Protein NDRG1	Phospho (STY)	S	333	SRTASGSSVTSLEGT		1.07698	0.0585936
Nipbl	Nipped-B-like protein	Phospho (STY)	S	2487	KENESSESEEEVSRP		0.234694	0.0586081
Dock9	Dedicator of cytokinesis protein 9;Isoform 2 of Dedicator of cytokinesis protein 9	Phospho (STY)	S	1264	RNADSRGSLISTDSG		-1.22095	0.0586496
Osbpl8	Oxysterol-binding protein-related protein 8	Phospho (STY)	S	328	FKDQDLYSDKSDKEN		0.374539	0.0586929
Kmt2d	Histone-lysine N-methyltransferase 2D	Phospho (STY)	S	1627	IKLEGPASPDVELGK		0.262043	0.0587278
Akap12	A-kinase anchor protein 12	Phospho (STY)	S	682	KKRARKASSSDDEGG		-1.47633	0.0587684
Epb41l3	Isoform 2 of Band 4.1-like protein 3;Isoform 5 of Band 4.1-like protein 3	Phospho (STY)	S	96	QFEDDKLSQRSSSSK		0.46509	0.0589791
Zc3h13	Zinc finger CCCH domain-containing protein 13	Phospho (STY)	S	1484	RMDRDLGSVQGFEDV		0.310768	0.0590079
Mki67	Proliferation marker protein Ki-67	Phospho (STY)	S	2392	SCKKRSQSPEDLSGV		0.644645	0.0590101
Baz1b	Tyrosine-protein kinase BAZ1B	Phospho (STY)	S	1464	LADDEGDSDSESVGQ		0.254534	0.0590701
Apba1	Amyloid-beta A4 precursor protein-binding family A member 1;Isoform 3 of Amyloid-beta A4 precursor protein-binding family A member 1	Phospho (STY)	S	246	LHHYDERSDGESDSP		0.557453	0.0590736
Iws1	Protein IWS1 homolog	Phospho (STY)	S	295	DSEVQNESDGHTDRK		0.256982	0.0590773
Snta1	Alpha-1-syntrophin	Phospho (STY)	S	194	SPLQRQPSSPGPQPR		-0.495829	0.0591639
Svil	Isoform 2 of Supervillin	Phospho (STY)	S	453	AGDLRKLSVDNNTSA		0.187964	0.0591716
Ablim2	Isoform 3 of Actin-binding LIM protein 2;Isoform 5 of Actin-binding LIM protein 2	Phospho (STY)	S	383	HYTPTSRSPQHYSRP		-0.437525	0.0591815
Slx4	Structure-specific endonuclease subunit SLX4	Phospho (STY)	S	926	ILISPAKSPPIDLTQ		0.610328	0.0591936
Man2a1	Alpha-mannosidase 2	Phospho (STY)	S	82	SVINLSESVEDGPRG		0.553262	0.0592438
Csf1r	Macrophage colony-stimulating factor 1 receptor	Phospho (STY)	S	786	ARNVLLTSGHVAKIG		0.804195	0.0593367
Sh3bp2	SH3 domain-binding protein 2	Phospho (STY)	S	414	PLPHLQRSPPDGQSF		0.277552	0.0593593
Dbnl	Drebrin-like protein	Phospho (STY)	T	299	PFLQKQLTQPETSYG		0.405911	0.0594769
Ssh3	Protein phosphatase Slingshot homolog 3;Isoform 2 of Protein phosphatase Slingshot homolog 3	Phospho (STY)	S	9	ALVTVSRSPPASGHS		0.156727	0.0594925
Mrtfa	Myocardin-related transcription factor A;Isoform 2 of Myocardin-related transcription factor A	Phospho (STY)	S	840	QAAPPPGSPTLPGRL		0.603212	0.0595886
Hbb-b1	Hemoglobin subunit beta-1	Phospho (STY)	S	53	FGDLSSASAIMGNAK		-0.608823	0.0596227
Pip4p2	Type 2 phosphatidylinositol 4,5-bisphosphate 4-phosphatase	Phospho (STY)	Y	28	VTPTAPPYLQESSPR		0.220208	0.0596629
Raver1	Ribonucleoprotein PTB-binding 1	Phospho (STY)	S	14	VTHRPPLSPEAEAEA		0.342445	0.0597314
Rtn4	Reticulon-4	Phospho (STY)	S	167	PKRRGSGSVDETLFA		1.83784	0.059809
Srrm2	Serine/arginine repetitive matrix protein 2;Isoform 2 of Serine/arginine repetitive matrix protein 2	Phospho (STY)	S	882	SSTPPRQSPSRSSSP		0.634935	0.0598685
Mtus1	Microtubule-associated tumor suppressor 1 homolog	Phospho (STY)	S	753	RIRRVSGSGGHAAIN		0.586079	0.0598745
Zc3h13	Zinc finger CCCH domain-containing protein 13	Phospho (STY)	S	909	YRNEGSPSPRQSPKR		0.31009	0.0598946
Trpm7	Transient receptor potential cation channel subfamily M member 7	Phospho (STY)	S	1511	EDSPEVDSKAALLPD		0.375235	0.0599981
Nup98	Nuclear pore complex protein Nup98-Nup96	Phospho (STY)	S	1027	ETVQEICSPRLPISA		0.420687	0.0600041
Eeig2	EEIG family member 2	Phospho (STY)	S	300	QDFSLDSSAEEEGLR		-0.466791	0.0600324
Rbm28	RNA-binding protein 28	Phospho (STY)	S	239	DDEEDDDSHDDEEER		0.353695	0.0601283
Kansl1	KAT8 regulatory NSL complex subunit 1	Phospho (STY)	S	922	SHGQSPRSPISPELH		0.573649	0.0601322
Alkbh5	RNA demethylase ALKBH5	Phospho (STY)	S	65	KRKYQEDSDPERSDY		0.25304	0.0601336
Fgd5	FYVE, RhoGEF and PH domain-containing protein 5	Phospho (STY)	S	1066	RNGPVPGSMRERPVS		5.23972	0.060158
Srrm2	Serine/arginine repetitive matrix protein 2;Isoform 2 of Serine/arginine repetitive matrix protein 2	Phospho (STY)	S	1922	PPVTRRRSRSRTSPV		0.487233	0.0602486
Cavin2	Caveolae-associated protein 2	Phospho (STY)	S	390	AQQVRYESGYMLNSE		-0.629745	0.0604606
Ppp1r21	Protein phosphatase 1 regulatory subunit 21;Isoform 2 of Protein phosphatase 1 regulatory subunit 21	Phospho (STY)	T	652	LVGMLTRTPDSEAPD		0.348549	0.0604626
Arel1	Apoptosis-resistant E3 ubiquitin protein ligase 1	Phospho (STY)	S	337	IEEDDEDSPSECHTP		0.385257	0.0605132
Osbpl3	Oxysterol-binding protein-related protein 3	Phospho (STY)	S	405	RALVHQLSNESRLSI		1.03736	0.060562
Mdm1	Nuclear protein MDM1;Isoform 4 of Nuclear protein MDM1	Phospho (STY)	S	680	ADRLSEISARSAVSS		0.500179	0.0605785
Plec	Plectin;Isoform PLEC-1 of Plectin	Phospho (STY)	S	4633	GSGSTAGSRTGSRTG		0.373985	0.0606234
Asap1	Arf-GAP with SH3 domain, ANK repeat and PH domain-containing protein 1;Isoform 3 of Arf-GAP with SH3 domain, ANK repeat and PH domain-containing protein 1;Isoform 4 of Arf-GAP with SH3 domain, ANK repeat and PH domain-containing protein 1	Phospho (STY)	S	1045	RSHTGDLSPNVQSRD		0.238582	0.0606621
Dvl3	Segment polarity protein dishevelled homolog DVL-3	Phospho (STY)	S	48	SYKFFFKSMDDDFGV		0.36933	0.0606735
Mef2a	Myocyte-specific enhancer factor 2A;Isoform 2 of Myocyte-specific enhancer factor 2A	Phospho (STY)	S	253	GKVMPTKSPPPPGGG		0.201879	0.060734
Irs2	Insulin receptor substrate 2	Phospho (STY)	T	524	TPESIAETPPARDGS		0.481917	0.0607345
Inpp5d	Phosphatidylinositol 3,4,5-trisphosphate 5-phosphatase 1;Isoform 2 of Phosphatidylinositol 3,4,5-trisphosphate 5-phosphatase 1	Phospho (STY)	S	246	RLFDQQLSPGLRPRP		1.10541	0.0607928
Lmna	Prelamin-A/C	Phospho (STY)	S	5	___METPSQRRATRS		1.31343	0.0608118
Sgpp1	Sphingosine-1-phosphate phosphatase 1	Phospho (STY)	S	101	AGSQRRNSLTGEEGE		0.538144	0.0609055
Slc16a1	Monocarboxylate transporter 1	Phospho (STY)	T	462	GKEDEASTDVDEKPK		0.896492	0.0610948
Arhgef10	Rho guanine nucleotide exchange factor 10;Isoform 2 of Rho guanine nucleotide exchange factor 10	Phospho (STY)	S	355	GSFIRTRSLVSQDHR		0.365336	0.0611875
Dock7	Dedicator of cytokinesis protein 7;Isoform 2 of Dedicator of cytokinesis protein 7	Phospho (STY)	S	439	SWSERRNSSLVGRRS		0.331965	0.061264
Apex1	DNA-(apurinic or apyrimidinic site) endonuclease	Phospho (STY)	S	18	DDGEEPKSEPETKKS		0.554021	0.0613043
Heatr5a	HEAT repeat-containing protein 5A	Phospho (STY)	S	1647	HVKEKRRSAEVDDGA		1.12024	0.0613965
Dnmt3a	DNA (cytosine-5)-methyltransferase 3A	Phospho (STY)	S	102	EPQPEEGSPAAGQKG		0.558819	0.0615276
Arhgap29	Rho GTPase-activating protein 29	Phospho (STY)	T	1241	EPALPEGTPTCQRPR		-1.8343	0.0615292
Ammecr1l	AMMECR1-like protein	Phospho (STY)	S	74	LTLGPGNSPITRMNT		0.31297	0.0615727
Kdm2b	Lysine-specific demethylase 2B	Phospho (STY)	S	887	SDQSRSSSPTAGPST		0.405228	0.0615865
Mki67	Proliferation marker protein Ki-67	Phospho (STY)	S	2980	ASSKRHVSPEPVKMK		1.09789	0.0617365
Smarcc1	SWI/SNF complex subunit SMARCC1;Isoform 2 of SWI/SNF complex subunit SMARCC1	Phospho (STY)	S	821	NTEKEQDSDVSEDVK		0.353786	0.0617405
Aff4	AF4/FMR2 family member 4	Phospho (STY)	S	1055	VGMPSPVSPKLSPGN		-0.527535	0.0617511
Osbpl11	Oxysterol-binding protein-related protein 11	Phospho (STY)	S	182	SRSFSLASSGNSPIS		1.09017	0.0619169
Ccdc86	Coiled-coil domain-containing protein 86	Phospho (STY)	S	18	LEGLKPLSPENLPVP		0.554368	0.0619704
Pds5b	Sister chromatid cohesion protein PDS5 homolog B;Isoform 3 of Sister chromatid cohesion protein PDS5 homolog B	Phospho (STY)	S	1177	IKGRLDSSEMDHSEN		0.936951	0.0620255
Arhgap18	Rho GTPase-activating protein 18	Phospho (STY)	S	263	SSNDSLPSFRLPKDK		0.271393	0.062042
Stxbp5	Syntaxin-binding protein 5	Phospho (STY)	S	693	PRKSRQPSGAGLCDI		0.949824	0.0620474
Plec	Plectin;Isoform PLEC-1 of Plectin	Phospho (STY)	S	4393	GFRSRSSSVGSSSSY		0.265419	0.0622936
Ahdc1	Transcription factor Gibbin	Phospho (STY)	S	593	RRKQKLASPQPSYAA		0.275776	0.0623525
Srrm2	Serine/arginine repetitive matrix protein 2;Isoform 2 of Serine/arginine repetitive matrix protein 2	Phospho (STY)	S	1927	RRSRSRTSPVTRRRS		1.35728	0.0623587
Akap12	A-kinase anchor protein 12	Phospho (STY)	S	684	RARKASSSDDEGGPR		-1.61543	0.0623702
Ccnk	Cyclin-K	Phospho (STY)	S	329	KKPSPQPSPPRQAKR		0.165204	0.0623729
Marf1	Isoform 6 of Meiosis regulator and mRNA stability factor 1	Phospho (STY)	S	758	SWSPRSMSPNLLNRA		0.246323	0.0623897
Trip10	Cdc42-interacting protein 4;Isoform 2 of Cdc42-interacting protein 4	Phospho (STY)	Y	597	EGYVPTSYLRVTLN_		-4.15758	0.0624262
Map3k8	Mitogen-activated protein kinase kinase kinase 8	Phospho (STY)	S	141	LTYRNIGSGFVPRGA		0.32342	0.062454
Bclaf1	Bcl-2-associated transcription factor 1;Isoform 2 of Bcl-2-associated transcription factor 1	Phospho (STY)	S	395	AKQKFHDSEGDDTEE		0.250323	0.0624561
Brd2	Bromodomain-containing protein 2;Isoform 2 of Bromodomain-containing protein 2	Phospho (STY)	S	297	TAILAPGSPASPPGS		0.492333	0.0624669
Ccdc86	Coiled-coil domain-containing protein 86	Phospho (STY)	S	194	QTESSPESPQREQPS		0.289273	0.0625056
C5ar1	C5a anaphylatoxin chemotactic receptor 1	Phospho (STY)	S	344	TPSTTDTSTRKSQAV		0.785732	0.0625249
Ttf1	Transcription termination factor 1	Phospho (STY)	S	460	DRRESDDSDVDLGSA		0.540954	0.0625684
Hnrnpl	Heterogeneous nuclear ribonucleoprotein L	Phospho (STY)	S	78	GGGGGGGSGAAGGGG		0.787704	0.0625987
Srrt	Serrate RNA effector molecule homolog;Isoform B of Serrate RNA effector molecule homolog;Isoform C of Serrate RNA effector molecule homolog;Isoform D of Serrate RNA effector molecule homolog	Phospho (STY)	S	74	SPPRHELSPPQKRMR		0.155316	0.0626346
Cdk11b	Cyclin-dependent kinase 11B	Phospho (STY)	S	270	LSDLQDISDSERKTS		0.651607	0.062734
Chd4	Chromodomain-helicase-DNA-binding protein 4	Phospho (STY)	T	1542	TPSTPGDTQPNTPAP		0.381704	0.0627641
Actb	Actin, cytoplasmic 1	Phospho (STY)	S	239	SSSSLEKSYELPDGQ		0.242784	0.0627971
Dnmt1	DNA (cytosine-5)-methyltransferase 1;Isoform 2 of DNA (cytosine-5)-methyltransferase 1	Phospho (STY)	S	190	EEGNSAESAAEERDQ		0.742347	0.062798
Trerf1	Isoform 2 of Transcriptional-regulating factor 1	Phospho (STY)	S	490	DGRAQSGSPESSSGQ		0.473701	0.0628279
Scrib	Protein scribble homolog	Phospho (STY)	S	1212	NSLESISSIDRELSP		0.363099	0.0628527
Ikzf1	DNA-binding protein Ikaros;Isoform III of DNA-binding protein Ikaros;Isoform IV of DNA-binding protein Ikaros	Phospho (STY)	S	63	NVKVETQSDEENGRA		0.490749	0.0628614
Pom121	Nuclear envelope pore membrane protein POM 121	Phospho (STY)	T	421	PASSRSQTPERPAKK		0.272031	0.0628801
Sgpp1	Sphingosine-1-phosphate phosphatase 1	Phospho (STY)	S	65	RQPGAEDSPAKADCC		3.46528	0.0629272
Lima1	LIM domain and actin-binding protein 1;Isoform Alpha of LIM domain and actin-binding protein 1	Phospho (STY)	S	735	GEVVRELSVEEQIKR		0.271886	0.0630058
Osbpl11	Oxysterol-binding protein-related protein 11	Phospho (STY)	S	179	PLKSRSFSLASSGNS		0.265082	0.0630412
Arid4b	AT-rich interactive domain-containing protein 4B;Isoform 2 of AT-rich interactive domain-containing protein 4B	Phospho (STY)	T	793	MEAISEDTDFEEEDE		0.423457	0.0630729
Pam	Peptidyl-glycine alpha-amidating monooxygenase	Phospho (STY)	S	952	DRVSTEGSDQEKDED		0.449503	0.0630828
Pla2g4a	Cytosolic phospholipase A2	Phospho (STY)	S	726	RQNPSRCSVSLSNVE		0.290492	0.0630921
Nop53	Ribosome biogenesis protein NOP53	Phospho (STY)	S	305	CEGLLEESDGEDEHE		0.65228	0.0630963
Ubtf	Nucleolar transcription factor 1;Isoform UBF2 of Nucleolar transcription factor 1	Phospho (STY)	S	484	DRGKLPESPKRAEEI		0.38363	0.0631608
Tln1	Talin-1	Phospho (STY)	T	144	KKDEGTGTLRKDKTL		0.321642	0.0631965
Rab5a	Ras-related protein Rab-5A	Phospho (STY)	S	193	PQNPGANSARGRGVD		0.465166	0.0632301
Stxbp5	Syntaxin-binding protein 5	Phospho (STY)	S	783	FSRSRSSSVTSIDKE		0.304416	0.0632707
Rffl	E3 ubiquitin-protein ligase rififylin;Isoform 2 of E3 ubiquitin-protein ligase rififylin	Phospho (STY)	S	243	DETQSVDSEDSFVPG		-0.402534	0.0633797
Tns3	Tensin-3	Phospho (STY)	S	361	YAKVRKKSASDTGIP		0.53466	0.0634713
Bcl7c	B-cell CLL/lymphoma 7 protein family member C	Phospho (STY)	S	100	NDENSNQSFHSEGSL		0.329541	0.0635543
Lsm11	U7 snRNA-associated Sm-like protein LSm11	Phospho (STY)	S	15	ARSARAGSPASPPSP		0.507238	0.0635751
Tcea1	Transcription elongation factor A protein 1;Isoform 1 of Transcription elongation factor A protein 1	Phospho (STY)	S	100	PAISSQNSPEAREES		0.223916	0.0636148
Senp6	Sentrin-specific protease 6;Isoform 2 of Sentrin-specific protease 6	Phospho (STY)	S	356	NDPIILSSDDDDDDD		0.46214	0.0636334
Ivns1abp	Influenza virus NS1A-binding protein homolog;Isoform 3 of Influenza virus NS1A-binding protein homolog;Isoform 4 of Influenza virus NS1A-binding protein homolog	Phospho (STY)	S	246	GQAEVFGSDDDHIQF		3.3125	0.0636351
Dclk1	Serine/threonine-protein kinase DCLK1	Phospho (STY)	S	332	PRSGKSPSPSPTSPG		0.73636	0.0636949
Pfkfb2	6-phosphofructo-2-kinase/fructose-2,6-bisphosphatase 2	Phospho (STY)	S	469	PVRMRRNSFTPLSSS		0.307545	0.0637507
Phf6	PHD finger protein 6;Isoform 2 of PHD finger protein 6	Phospho (STY)	S	155	EHELEPSSPKTKKKS		0.364666	0.0638008
Sf3b1	Splicing factor 3B subunit 1	Phospho (STY)	S	129	HRRTMIISPERLDPF		0.717119	0.0638686
Thrap3	Thyroid hormone receptor-associated protein 3	Phospho (STY)	S	935	GEIEDDESGTENREE		0.18089	0.0638833
Foxo1	Forkhead box protein O1	Phospho (STY)	S	284	GQEGPGDSPGSQFSK		0.169003	0.0639269
Tmcc1	Transmembrane and coiled-coil domains protein 1	Phospho (STY)	S	64	QHQRRRSSVSPHDVQ		0.418051	0.063963
Slc4a7	Isoform 2 of Sodium bicarbonate cotransporter 3	Phospho (STY)	S	60	HVPFSKESRRRHKHR		-1.01126	0.0641213
Runx1	Runt-related transcription factor 1;Isoform 4 of Runt-related transcription factor 1;Isoform 5 of Runt-related transcription factor 1	Phospho (STY)	S	212	RRTAMRVSPHHPAPT		0.609843	0.064287
Rab11fip5	Rab11 family-interacting protein 5	Phospho (STY)	S	480	GSVGEKGSPSLGASP		0.693632	0.0643974
Zc3h18	Zinc finger CCCH domain-containing protein 18	Phospho (STY)	S	530	KKLGVSVSPSRARRR		0.220864	0.0644365
Srrm2	Serine/arginine repetitive matrix protein 2;Isoform 2 of Serine/arginine repetitive matrix protein 2	Phospho (STY)	T	2077	SRPSMSPTPLDRCRS		1.00349	0.0644534
Nup35	Nucleoporin NUP35	Phospho (STY)	T	48	GDLPAPVTPQPRSIS		0.605987	0.0644625
Mphosph8	M-phase phosphoprotein 8	Phospho (STY)	S	25	VPDSIGRSPESEGVG		0.423501	0.0644805
Pkp2	Plakophilin-2	Phospho (STY)	S	155	LEISPDSSPERAHYG		-0.275902	0.0645737
Inpp5d	Phosphatidylinositol 3,4,5-trisphosphate 5-phosphatase 1;Isoform 2 of Phosphatidylinositol 3,4,5-trisphosphate 5-phosphatase 1	Phospho (STY)	S	967	EGPPTPPSQPPLSPK		0.854334	0.064581
Cep350	Centrosome-associated protein 350	Phospho (STY)	S	1812	AEDNKAASPGPPGLE		0.447702	0.0645908
Syne1	Isoform 2 of Nesprin-1	Phospho (STY)	S	501	ENAIRNTSGDPSSLE		0.473921	0.0646338
Sidt2	Isoform 2 of SID1 transmembrane family member 2	Phospho (STY)	S	410	LCIAMDRSFDAVGPR		0.369596	0.064669
Rbm17	Splicing factor 45	Phospho (STY)	S	155	SRRPDPDSDEDEDYE		0.218102	0.0646999
Ndrg2	Protein NDRG2;Isoform 2 of Protein NDRG2	Phospho (STY)	T	20	KPLLPGQTPETAKEA		-0.553185	0.0647607
Inpp5f	Phosphatidylinositide phosphatase SAC2	Phospho (STY)	S	911	SRSQSASSIDVSTHA		0.37333	0.0647836
Atp6v0a2	V-type proton ATPase 116 kDa subunit a 2;Isoform 2 of V-type proton ATPase 116 kDa subunit a 2	Phospho (STY)	S	695	YTLVRKDSEEEVSLL		0.173954	0.0649292
Dync1i2	Cytoplasmic dynein 1 intermediate chain 2	Phospho (STY)	S	86	PMSPSSKSVSTPSEA		-0.990334	0.0649577
Fkbp15	FK506-binding protein 15	Phospho (STY)	S	617	MMEKRNNSLQTATEN		0.450269	0.0649817
Alkbh5	RNA demethylase ALKBH5	Phospho (STY)	S	70	EDSDPERSDYEEHQL		0.253299	0.0649894
Map3k3	Mitogen-activated protein kinase kinase kinase 3	Phospho (STY)	S	311	NLFTLVPSSRSLSTN		0.461044	0.0649951
Fkbp15	FK506-binding protein 15	Phospho (STY)	S	1127	QAEDVSSSGPRETLL		0.370237	0.065009
Carmil1	F-actin-uncapping protein LRRC16A	Phospho (STY)	T	920	DLDTCMMTPKSKRKS		0.462846	0.0650186
Vcp	Transitional endoplasmic reticulum ATPase	Phospho (STY)	S	748	RFARRSVSDNDIRKY		-0.60223	0.0650468
Thoc2	THO complex subunit 2	Phospho (STY)	S	1516	VSKHKSESPCESQYP		0.202796	0.0650602
Lipe	Hormone-sensitive lipase	Phospho (STY)	T	574	EGLLGTDTLKKLTIK		-0.371772	0.0650656
Myof	Myoferlin	Phospho (STY)	S	174	KGPSGTVSEAQLARR		0.361972	0.0650736
Chd1	Chromodomain-helicase-DNA-binding protein 1	Phospho (STY)	S	215	KKRQIDSSEDEDDED		0.876664	0.0651055
Eif4ebp1	Eukaryotic translation initiation factor 4E-binding protein 1	Phospho (STY)	S	64	FLMECRNSPVAKTPP		-0.71141	0.0651363
Csf1r	Macrophage colony-stimulating factor 1 receptor	Phospho (STY)	S	711	KKYVRRDSGFSSQGV		0.452952	0.0651585
Ndrg1	Protein NDRG1	Phospho (STY)	S	330	LMRSRTASGSSVTSL		0.486247	0.0651603
Ppp2r5a	Serine/threonine-protein phosphatase 2A 56 kDa regulatory subunit alpha isoform	Phospho (STY)	S	41	RQKRSQGSSQFRSQG		-0.293687	0.0651697
Akap13	A-kinase anchor protein 13;Isoform 2 of A-kinase anchor protein 13	Phospho (STY)	S	1569	PIHRRSFSLEGLTGG		0.307864	0.065269
Plec	Plectin;Isoform PLEC-1 of Plectin	Phospho (STY)	S	4649	RAGSRRGSFDATGSG		0.270203	0.0653142
Arhgef6	Rho guanine nucleotide exchange factor 6	Phospho (STY)	S	487	LSASPRMSGFMYQGK		0.193975	0.0653322
Fkbp15	FK506-binding protein 15	Phospho (STY)	S	310	SRDSAAPSPIPASDS		0.281634	0.0653485
Gapvd1	GTPase-activating protein and VPS9 domain-containing protein 1	Phospho (STY)	S	1021	DEPSPRLSAQAQVAE		0.660371	0.0654457
Chd8	Chromodomain-helicase-DNA-binding protein 8	Phospho (STY)	S	1426	VEFSDLESEDDERPR		0.294557	0.0655681
Chd2	Chromodomain-helicase-DNA-binding protein 2	Phospho (STY)	S	208	KRKKQESSDDDDDDD		0.269245	0.0656899
Polr2m	DNA-directed RNA polymerase II subunit GRINL1A;Isoform 2 of DNA-directed RNA polymerase II subunit GRINL1A	Phospho (STY)	S	363	DEADAQSSDEC____		-0.251699	0.065697
Huwe1	E3 ubiquitin-protein ligase HUWE1;Isoform 3 of E3 ubiquitin-protein ligase HUWE1	Phospho (STY)	S	2595	DILQLSSSLPLQSRG		0.540171	0.0656984
Zw10	Centromere/kinetochore protein zw10 homolog	Phospho (STY)	S	438	EALPDLPSPDADHKL		0.396325	0.0657398
Irs1	Insulin receptor substrate 1	Phospho (STY)	S	369	PPLNHSRSIPMPSSR		-0.449214	0.0657566
Arhgap30	Rho GTPase-activating protein 30;Isoform 2 of Rho GTPase-activating protein 30	Phospho (STY)	S	875	VELLRVDSTEEINEQ		0.578753	0.0657658
Tbc1d12	TBC1 domain family member 12	Phospho (STY)	S	307	PQSSRRKSFALEPLS		0.526678	0.0658243
Myo9b	Unconventional myosin-IXb;Isoform 2 of Unconventional myosin-IXb	Phospho (STY)	S	1175	REPSRRASLEIGESF		0.473308	0.0658941
Ltbp2	Latent-transforming growth factor beta-binding protein 2	Phospho (STY)	S	491	DPVLEDNSVETRASH		0.716372	0.0659698
Arhgef2	Rho guanine nucleotide exchange factor 2;Isoform 4 of Rho guanine nucleotide exchange factor 2;Isoform 5 of Rho guanine nucleotide exchange factor 2	Phospho (STY)	S	931	REAQELGSPEDRLQD		0.304042	0.0660303
Pcif1	mRNA (2'-O-methyladenosine-N(6)-)-methyltransferase	Phospho (STY)	S	8	MANENHGSPREGASL		0.209832	0.0662085
Arhgap5	Rho GTPase-activating protein 5	Phospho (STY)	S	1174	SYYRRTHSDASDDEA		0.135031	0.066245
Mier1	Mesoderm induction early response protein 1;Isoform 1 of Mesoderm induction early response protein 1;Isoform 2 of Mesoderm induction early response protein 1;Isoform 4 of Mesoderm induction early response protein 1	Phospho (STY)	S	376	AASSRAPSPPPTASN		0.281211	0.0662592
Ftl1	Ferritin light chain 1	Phospho (STY)	S	169	QTGAPQGSLGEYLFE		0.517564	0.0663549
Rprd2	Regulation of nuclear pre-mRNA domain-containing protein 2;Isoform 2 of Regulation of nuclear pre-mRNA domain-containing protein 2	Phospho (STY)	S	1117	NAANRRMSGEPIKTV		0.355291	0.0664095
Nktr	NK-tumor recognition protein	Phospho (STY)	S	255	PRRKRTVSPEGYSER		0.442825	0.0664409
Vps26b	Vacuolar protein sorting-associated protein 26B	Phospho (STY)	S	302	KGDIVRKSMSHQAAI		-0.691552	0.0664632
Mast2	Microtubule-associated serine/threonine-protein kinase 2	Phospho (STY)	S	1275	YRSPRRKSAGSIPLS		0.364758	0.0665885
Brd4	Bromodomain-containing protein 4	Phospho (STY)	S	602	KPPPTYESEEEDKCK		0.551586	0.0666165
Pkn1	Serine/threonine-protein kinase N1;Isoform 2 of Serine/threonine-protein kinase N1	Phospho (STY)	S	540	GTFSPNASPGAEIRH		0.335694	0.0666327
Sin3a	Paired amphipathic helix protein Sin3a;Isoform 2 of Paired amphipathic helix protein Sin3a	Phospho (STY)	S	1113	YMSSDTTSPELREHL		0.310508	0.0667326
Zfr	Zinc finger RNA-binding protein	Phospho (STY)	S	1054	NRKRRRDSDGVDGFE		0.197445	0.0667374
Tns3	Tensin-3	Phospho (STY)	S	769	GGRLRKLSIGQYDND		0.456495	0.0667405
Nrbp1	Nuclear receptor-binding protein	Phospho (STY)	T	433	PPSVKTPTPEPAEVE		0.510329	0.0667426
Nav1	Neuron navigator 1	Phospho (STY)	S	810	LDKVNSNSLDLPSSS		0.412013	0.0667928
Ctdp1	RNA polymerase II subunit A C-terminal domain phosphatase	Phospho (STY)	S	730	TRTHRDNSPAVFPDR		0.236444	0.0668171
Srsf6	Serine/arginine-rich splicing factor 6	Phospho (STY)	S	297	KSKSRSRSQSRSHSP		0.627946	0.0668193
Nab1	NGFI-A-binding protein 1	Phospho (STY)	S	405	RQSSGEQSPDGGLPS		0.222028	0.0668396
Srsf7	Serine/arginine-rich splicing factor 7;Isoform 2 of Serine/arginine-rich splicing factor 7	Phospho (STY)	S	250	RSPSPKRSRSPSGSP		0.348633	0.0668569
Tra2b	Transformer-2 protein homolog beta	Phospho (STY)	T	201	SITKRPHTPTPGIYM		0.265148	0.0668643
Nfic	Nuclear factor 1 C-type;Isoform 2 of Nuclear factor 1 C-type;Isoform 3 of Nuclear factor 1 C-type	Phospho (STY)	S	333	KKTEMDKSPFNSPSP		0.192352	0.0668706
Znf592	Zinc finger protein 592	Phospho (STY)	S	332	KSPKSPRSPLEATRK		0.204113	0.0669591
Sh3bp2	SH3 domain-binding protein 2	Phospho (STY)	S	225	SDLPRAHSFTSKSPS		0.317211	0.0670609
Gys1	Glycogen [starch] synthase, muscle	Phospho (STY)	S	649	VPPSPSLSRHSSPHQ		-1.34299	0.0670978
Eif4ebp1	Eukaryotic translation initiation factor 4E-binding protein 1	Phospho (STY)	T	69	RNSPVAKTPPKDLPA		-0.667638	0.0670999
Lig1	DNA ligase 1	Phospho (STY)	S	51	QVVPESDSPVKRTGR		0.64667	0.0671598
Ccnl2	Cyclin-L2	Phospho (STY)	S	345	EGKGGKPSPPSGKSA		0.205365	0.0671854
Myo1g	Unconventional myosin-Ig	Phospho (STY)	S	544	FIDKNRDSLFQDFKR		1.35076	0.0672594
Hdlbp	Vigilin	Phospho (STY)	S	944	AKETDPGSPRRCDII		0.227594	0.0672781
Ssh1	Protein phosphatase Slingshot homolog 1;Isoform 2 of Protein phosphatase Slingshot homolog 1	Phospho (STY)	S	516	PCCFRRLSDPLLLPH		0.550626	0.0673093
Cherp	Calcium homeostasis endoplasmic reticulum protein	Phospho (STY)	S	186	WMFSNAKSPPHCELM		0.952628	0.0673153
Gigyf2	GRB10-interacting GYF protein 2	Phospho (STY)	T	383	LSSARPGTPSDHQPQ		0.478119	0.0673518
Virma	Protein virilizer homolog	Phospho (STY)	S	133	GSVDRVISHDRDSPP		0.421656	0.0675055
Plekhm2	Pleckstrin homology domain-containing family M member 2;Isoform 2 of Pleckstrin homology domain-containing family M member 2;Isoform 3 of Pleckstrin homology domain-containing family M member 2	Phospho (STY)	T	265	ETASSDTTPVHTTSQ		0.423491	0.0676331
Plec	Plectin;Isoform PLEC-1 of Plectin	Phospho (STY)	S	4633	GSGSTAGSRTGSRTG		0.33626	0.0676541
Mcfd2	Multiple coagulation factor deficiency protein 2 homolog	Phospho (STY)	S	105	HVHKEEGSEQAPVMS		0.822497	0.0676685
Ppp2r5a	Serine/threonine-protein phosphatase 2A 56 kDa regulatory subunit alpha isoform	Phospho (STY)	S	42	QKRSQGSSQFRSQGS		-0.291618	0.0677088
Akt1s1	Proline-rich AKT1 substrate 1	Phospho (STY)	S	213	EENGPPSSPDLDRIA		-0.228442	0.0677148
Adrb3	Beta-3 adrenergic receptor	Phospho (STY)	S	250	SPEESPPSPSRSPSP		-1.47967	0.0677514
Deaf1	Deformed epidermal autoregulatory factor 1 homolog;Isoform 2 of Deformed epidermal autoregulatory factor 1 homolog	Phospho (STY)	S	177	PLTPGPQSPPTPLAP		0.363612	0.0678509
Myo9b	Unconventional myosin-IXb;Isoform 2 of Unconventional myosin-IXb	Phospho (STY)	S	1113	SPKKETPSPEMETAA		0.504232	0.0678596
Cep170	Centrosomal protein of 170 kDa	Phospho (STY)	S	1231	PTDYASTSEDEFGSN		0.467382	0.0678859
Srsf7	Serine/arginine-rich splicing factor 7;Isoform 2 of Serine/arginine-rich splicing factor 7	Phospho (STY)	S	256	RSRSPSGSPHRSASP		0.376248	0.0679187
Dock1	Dedicator of cytokinesis protein 1	Phospho (STY)	T	1844	PPPLPSKTPPPPPPK		0.705692	0.0679193
Pinx1	PIN2/TERF1-interacting telomerase inhibitor 1	Phospho (STY)	S	233	ADTDVENSPQHKAKR		0.331156	0.0679707
Osbpl8	Oxysterol-binding protein-related protein 8	Phospho (STY)	S	331	QDLYSDKSDKENDPE		0.365011	0.0680208
Acin1	Apoptotic chromatin condensation inducer in the nucleus	Phospho (STY)	S	895	VDLHADDSRISEDET		0.312937	0.0680445
Pikfyve	1-phosphatidylinositol 3-phosphate 5-kinase	Phospho (STY)	S	299	VQEDAGKSPARNRSA		1.07757	0.0680862
Wipf1	WAS/WASL-interacting protein family member 1	Phospho (STY)	S	330	RLPQRNLSLTSSAPP		0.471921	0.0681804
Ndrg2	Protein NDRG2;Isoform 2 of Protein NDRG2	Phospho (STY)	T	348	GSRSRSRTLSQSSES		-0.37676	0.0682088
Cfh	Complement factor H	Phospho (STY)	S	884	SINLPRSSEERRDSI		0.588481	0.0682925
Relch	RAB11-binding protein RELCH;Isoform 2 of RAB11-binding protein RELCH;Isoform 3 of RAB11-binding protein RELCH	Phospho (STY)	S	180	GQLNRAGSISTLDSL		-0.259533	0.0683216
Ino80d	INO80 complex subunit D;Isoform 4 of INO80 complex subunit D	Phospho (STY)	S	227	PQGSVCKSPQPQNTS		0.257389	0.0683391
Grk2	Beta-adrenergic receptor kinase 1	Phospho (STY)	S	670	KMKNKPRSPVVELSK		0.247528	0.0683477
Gmip	GEM-interacting protein;Isoform 2 of GEM-interacting protein	Phospho (STY)	S	238	LRARSQGSPEDPPSQ		0.618406	0.0683574
Bclaf1	Bcl-2-associated transcription factor 1;Isoform 2 of Bcl-2-associated transcription factor 1	Phospho (STY)	S	494	TVKKEVQSPEQVKSE		0.196194	0.0684354
Irs2	Insulin receptor substrate 2	Phospho (STY)	S	362	SCRVRTASEGDGGAA		-0.625439	0.0685407
Sec16a	Isoform 2 of Protein transport protein Sec16A	Phospho (STY)	S	558	SHRSPPGSARPQELV		-1.08302	0.0685745
Rin2	Ras and Rab interactor 2;Isoform 2 of Ras and Rab interactor 2	Phospho (STY)	S	495	SKKKRNSSFVLPKLV		0.260922	0.0686258
Unc13d	Protein unc-13 homolog D;Isoform 2 of Protein unc-13 homolog D	Phospho (STY)	S	149	KVGVAEGSPVSRRRQ		0.392602	0.068675
Mcam	Cell surface glycoprotein MUC18	Phospho (STY)	S	608	TLPPTRKSEFVVEVK		-0.660302	0.0687132
Matr3	Matrin-3	Phospho (STY)	S	596	KDKSRKRSYSPDGKE		0.305889	0.068815
Rasgrp2	RAS guanyl-releasing protein 2	Phospho (STY)	S	565	EGSAPSPSPTHTHHR		-1.80946	0.0688241
Macf1	Microtubule-actin cross-linking factor 1, isoforms 1/2/3/4	Phospho (STY)	S	4483	LAELEQNSPKIQKVK		0.383034	0.0689093
Fry	Protein furry homolog;Isoform 2 of Protein furry homolog	Phospho (STY)	S	1379	SRLLLPGSSPSSPED		0.915742	0.0689448
Srrm2	Serine/arginine repetitive matrix protein 2;Isoform 2 of Serine/arginine repetitive matrix protein 2	Phospho (STY)	S	1339	SRSSRRSSSELSPEV		0.287548	0.0690693
Arhgap45	Rho GTPase-activating protein 45	Phospho (STY)	S	23	SKKNRAGSPNPQSSS		0.511829	0.0691419
Cenpu	Centromere protein U	Phospho (STY)	S	186	RLHSAQLSPVDETPA		0.719335	0.0692554
Snta1	Alpha-1-syntrophin	Phospho (STY)	S	187	GWDSPPASPLQRQPS		-0.984045	0.0692565
Epn2	Epsin-2;Isoform 2 of Epsin-2	Phospho (STY)	S	439	ASVPPQDSRTTSPDL		0.399337	0.0692571
Ccnk	Cyclin-K	Phospho (STY)	S	9	KENKENSSPSVTSAN		0.366232	0.0692741
Mdc1	Mediator of DNA damage checkpoint protein 1	Phospho (STY)	S	168	RVLLAADSEEEGDFP		0.235147	0.0692791
Ranbp3	Ran-binding protein 3	Phospho (STY)	S	31	GQKRSAGSSSPEAGE		0.806021	0.0693261
Cdk11b	Cyclin-dependent kinase 11B	Phospho (STY)	S	741	QRVKRGTSPRPPEGG		0.6396	0.0693866
Hps5	BLOC-2 complex member HPS5;Isoform 2 of BLOC-2 complex member HPS5	Phospho (STY)	S	436	SACSSRRSSISSHES		0.289161	0.069464
Usp39	U4/U6.U5 tri-snRNP-associated protein 2	Phospho (STY)	S	81	EREADEDSEPEREVR		0.179783	0.0694707
Hdgfl2	Hepatoma-derived growth factor-related protein 2	Phospho (STY)	S	629	DGPRGGSSEELHDSP		0.456689	0.0694858
Add1	Alpha-adducin	Phospho (STY)	T	614	VPNTPPSTPVKLEED		0.232136	0.0695011
Flna	Filamin-A	Phospho (STY)	S	2327	PFVVPVASPSGDARR		0.320089	0.0695011
Cavin2	Caveolae-associated protein 2	Phospho (STY)	T	368	VGSNADLTIEEDEEE		-0.978022	0.0695047
Ckm	Creatine kinase M-type	Phospho (STY)	S	372	KKLEKGQSIDDMIPA		0.717525	0.0695121
Nav1	Neuron navigator 1	Phospho (STY)	S	1012	PRITRSNSIPTHEAA		0.249493	0.0695384
Als2	Alsin	Phospho (STY)	S	1329	NRRQHKDSPEILSRS		0.21156	0.0695666
Plin1	Perilipin-1	Phospho (STY)	S	433	AEAERKGSGARPASP		-0.790675	0.0695798
Psd3	PH and SEC7 domain-containing protein 3;Isoform 2 of PH and SEC7 domain-containing protein 3;Isoform 4 of PH and SEC7 domain-containing protein 3;Isoform 5 of PH and SEC7 domain-containing protein 3	Phospho (STY)	S	1000	VGLKKSHSSPSLNPD		0.654057	0.0695972
Atrx	Transcriptional regulator ATRX	Phospho (STY)	S	801	SESSNYDSELEREIK		0.391383	0.0697486
Kiaa1522	Isoform 2 of Uncharacterized protein KIAA1522	Phospho (STY)	S	270	LGTGVRVSLQALEAE		0.857415	0.0697824
Chd4	Chromodomain-helicase-DNA-binding protein 4	Phospho (STY)	S	421	WEAKEDNSEGEEILE		0.390397	0.0698453
Sh3bp4	SH3 domain-binding protein 4	Phospho (STY)	S	278	PVPEQFQSREDFRTA		0.316416	0.069865
Srsf7	Serine/arginine-rich splicing factor 7;Isoform 2 of Serine/arginine-rich splicing factor 7	Phospho (STY)	S	196	PRRSRSVSLRRSRSA		0.313152	0.0699007
Lrch1	Leucine-rich repeat and calponin homology domain-containing protein 1	Phospho (STY)	T	581	ESIDPQFTIRRKMEQ		0.349102	0.0699195
Lamtor1	Ragulator complex protein LAMTOR1	Phospho (STY)	S	27	KLLLDPSSTPTKALN		-0.281798	0.0700446
Elf4	ETS-related transcription factor Elf-4	Phospho (STY)	S	187	TKNNRSTSPVTDPSM		0.422343	0.0700776
Riox1	Ribosomal oxygenase 1	Phospho (STY)	S	107	SARPRSASATLPSRV		0.41659	0.0701698
Tmem94	Transmembrane protein 94	Phospho (STY)	S	517	HGRSKHPSGSNVSFS		0.278989	0.0703034
Ngef	Ephexin-1;Isoform 2 of Ephexin-1	Phospho (STY)	S	696	KMEDPQRSQNKDRRK		0.531149	0.0703094
Optn	Optineurin	Phospho (STY)	S	514	NDIEEGGSRQSLMEM		1.70998	0.0703692
Spg11	Spatacsin	Phospho (STY)	S	776	LKEKECFSEKERRTV		4.24976	0.0705519
Plin1	Perilipin-1	Phospho (STY)	S	439	GSGARPASPESTPRP		-0.786014	0.0706696
Ptpn21	Tyrosine-protein phosphatase non-receptor type 21	Phospho (STY)	S	670	DVAPRTFSAGSQSSV		0.30103	0.0708626
Mlf2	Myeloid leukemia factor 2	Phospho (STY)	S	237	AIQGPEDSPSRQSRR		0.170149	0.0709696
Ranbp2	E3 SUMO-protein ligase RanBP2	Phospho (STY)	S	2505	KNRPGYVSEEEEDDE		0.352473	0.0709991
Dlg5	Disks large homolog 5	Phospho (STY)	T	998	LLPGPGLTHSPQPSK		0.637471	0.0710003
Pde2a	cGMP-dependent 3',5'-cyclic phosphodiesterase;Isoform PDE2A1 of cGMP-dependent 3',5'-cyclic phosphodiesterase;Isoform PDE2A2 of cGMP-dependent 3',5'-cyclic phosphodiesterase	Phospho (STY)	T	203	RPEAVQNTSVDASED		0.753597	0.0710273
Crebbp	Histone lysine acetyltransferase CREBBP	Phospho (STY)	S	1077	DTASQSTSPSQPRKK		0.423596	0.0710834
Ppp1r12c	Protein phosphatase 1 regulatory subunit 12C	Phospho (STY)	S	647	EAGPAERSPECSTVD		1.0537	0.0710929
Tbxa2r	Thromboxane A2 receptor	Phospho (STY)	S	328	SSQLQAVSLRRPPAQ		0.408392	0.0711305
Bclaf1	Bcl-2-associated transcription factor 1;Isoform 2 of Bcl-2-associated transcription factor 1	Phospho (STY)	S	267	HSHSIQHSPERSGSG		0.666325	0.071141
Nefm	Neurofilament medium polypeptide	Phospho (STY)	Y	52	PSTVSSSYKRSALAP		1.73588	0.0712066
Tspyl2	Testis-specific Y-encoded-like protein 2	Phospho (STY)	S	648	RIYGEERSEVNSEDS		0.935595	0.0712848
Snrnp70	U1 small nuclear ribonucleoprotein 70 kDa	Phospho (STY)	S	226	YDERPGPSPLPHRDR		0.241567	0.0715543
Tagln2	Transgelin-2	Phospho (STY)	S	7	_MANRGPSYGLSREV		0.631291	0.0715813
Rbm15	RNA-binding protein 15;Isoform 2 of RNA-binding protein 15	Phospho (STY)	T	668	PRKQRHCTPSPDRSP		0.29031	0.0716156
Stard3nl	STARD3 N-terminal-like protein	Phospho (STY)	S	39	QLMARIESYEGREKK		0.34939	0.0716528
Lmna	Isoform C of Prelamin-A/C	Phospho (STY)	S	570	LLHHHRVSGSRR___		1.23337	0.0716899
Son	Protein SON;Isoform 3 of Protein SON;Isoform 4 of Protein SON	Phospho (STY)	S	1977	RRRSFSISPSRRSRT		0.607861	0.0716948
Trim28	Transcription intermediary factor 1-beta	Phospho (STY)	S	697	TGVVAKLSPANQRKC		0.410817	0.0718713
Chd2	Chromodomain-helicase-DNA-binding protein 2	Phospho (STY)	S	1373	PRHSDNPSEEGEVKD		0.252538	0.0719543
Itsn1	Intersectin-1;Isoform 2 of Intersectin-1	Phospho (STY)	S	318	VRSGSGMSVISSSSV		0.329812	0.0720413
Eps8	Epidermal growth factor receptor kinase substrate 8	Phospho (STY)	S	814	ASDSGVESFDEGSSH		0.3329	0.0721678
Bin1	Myc box-dependent-interacting protein 1;Isoform 2 of Myc box-dependent-interacting protein 1	Phospho (STY)	T	308	PDGSPAATPEIRVNH		-0.36198	0.0721741
Srrm2	Serine/arginine repetitive matrix protein 2;Isoform 2 of Serine/arginine repetitive matrix protein 2	Phospho (STY)	S	1305	SEVNTGFSPEVKEEL		0.234999	0.0722251
Atxn2	Ataxin-2	Phospho (STY)	S	435	ALENDDRSEEEKYTA		0.729399	0.0722281
Dclre1c	Protein artemis	Phospho (STY)	S	385	ARTIHLDSEEDDDLF		0.526958	0.0722765
Mybbp1a	Myb-binding protein 1A	Phospho (STY)	S	1325	SLVSRSPSLLQSGVK		0.44129	0.0722798
Etv6	Transcription factor ETV6	Phospho (STY)	S	194	ITTNHRPSPDPEQQR		0.328584	0.0723001
Hmgn1	Non-histone chromosomal protein HMG-14	Phospho (STY)	S	7	_MPKRKVSADGAAKA		0.29474	0.072314
Fas	Tumor necrosis factor receptor superfamily member 6	Phospho (STY)	T	211	SRTSSRETIPMNASN		-0.271215	0.0723515
Ptprc	Receptor-type tyrosine-protein phosphatase C;Isoform 2 of Receptor-type tyrosine-protein phosphatase C;Isoform 3 of Receptor-type tyrosine-protein phosphatase C	Phospho (STY)	S	964	NKKKNRNSNVVPYDF		0.639525	0.072411
Plekho2	Pleckstrin homology domain-containing family O member 2	Phospho (STY)	S	403	LGDLLRESPQHPRLP		0.599419	0.0724353
Rcor3	REST corepressor 3;Isoform 2 of REST corepressor 3	Phospho (STY)	Y	229	MDGNDSDYDPKKEAK		0.414126	0.072467
Usp8	Ubiquitin carboxyl-terminal hydrolase 8	Phospho (STY)	S	680	SKLKRSYSSPDITQA		0.220811	0.0724696
Prpf40a	Pre-mRNA-processing factor 40 homolog A;Isoform 2 of Pre-mRNA-processing factor 40 homolog A	Phospho (STY)	S	881	KRRHKSDSPESDTER		0.248636	0.0724883
Psmd2	26S proteasome non-ATPase regulatory subunit 2	Phospho (STY)	T	9	EEGGRDKTPVQSQQP		0.177388	0.0725326
Mndal	Myeloid cell nuclear differentiation antigen-like protein	Phospho (STY)	S	170	EEDCLQNSPKPPPTS		0.714353	0.0725654
Top2a	DNA topoisomerase 2-alpha	Phospho (STY)	S	1211	MCADVLPSPRGKRVI		0.384888	0.0726774
Bag3	BAG family molecular chaperone regulator 3	Phospho (STY)	S	138	ATPQRSQSPLRGGMT		-0.890908	0.0727151
Ccnl1	Cyclin-L1	Phospho (STY)	S	341	LSTLGGFSPASKPSS		-1.25319	0.0727446
Bclaf1	Bcl-2-associated transcription factor 1;Isoform 2 of Bcl-2-associated transcription factor 1	Phospho (STY)	S	646	EHSTRQKSPEIHRRI		0.155235	0.0727751
Tln1	Talin-1	Phospho (STY)	S	425	TMLEDSVSPKKSTVL		1.73513	0.0728113
Ahctf1	Protein ELYS	Phospho (STY)	S	1214	FRTTPLASPSLSPGR		0.314981	0.0728442
Srsf7	Serine/arginine-rich splicing factor 7;Isoform 2 of Serine/arginine-rich splicing factor 7	Phospho (STY)	S	194	ASPRRSRSVSLRRSR		-0.76129	0.0728621
Srsf3	Serine/arginine-rich splicing factor 3	Phospho (STY)	S	126	RSFSRSRSRSLSRDR		0.216127	0.0729773
Dclk1	Serine/threonine-protein kinase DCLK1	Phospho (STY)	S	330	STPRSGKSPSPSPTS		0.667658	0.0731103
Rufy3	Isoform 2 of Protein RUFY3;Isoform 4 of Protein RUFY3	Phospho (STY)	S	27	RGGERRPSEPLEPRG		0.282995	0.0731207
Ndrg2	Protein NDRG2;Isoform 2 of Protein NDRG2	Phospho (STY)	S	338	ASLTSAASIDGSRSR		-0.475052	0.0731576
Kiaa0232	Uncharacterized protein KIAA0232	Phospho (STY)	S	1085	ILCSDSDSEVFHPRI		0.604167	0.0731661
Nucks1	Nuclear ubiquitous casein and cyclin-dependent kinase substrate 1	Phospho (STY)	S	214	EEDEEAESPPEKKSG		0.176892	0.0732646
Sp110	Sp110 nuclear body protein	Phospho (STY)	S	226	ESVVKDDSPAANDLE		0.385753	0.0732899
Prkcd	Protein kinase C delta type;Isoform 2 of Protein kinase C delta type	Phospho (STY)	S	662	QEAFHGFSFVNPKFE		0.874504	0.0733138
Nipbl	Nipped-B-like protein	Phospho (STY)	S	318	PPDILLDSPERKQKK		0.979381	0.0733197
Edc4	Enhancer of mRNA-decapping protein 4	Phospho (STY)	S	727	PLGLPQASPSRTRSP		0.214532	0.0733624
Dennd4b	DENN domain-containing protein 4B	Phospho (STY)	S	732	PVPGPSRSAPSSPAP		0.716543	0.0733729
Bud13	BUD13 homolog;Isoform 2 of BUD13 homolog	Phospho (STY)	T	222	PRRVRHDTPDPSPPR		0.221771	0.0734591
Ube2z	Ubiquitin-conjugating enzyme E2 Z	Phospho (STY)	S	339	NENAEMDSDSSSSGT		0.547326	0.0734979
Map4k1	Mitogen-activated protein kinase kinase kinase kinase 1	Phospho (STY)	S	419	IRDDGQLSPGVLVRC		0.95577	0.0735293
Tcof1	Treacle protein	Phospho (STY)	S	593	TSSASLSSPALAKGT		0.368444	0.0735617
Fnbp4	Formin-binding protein 4	Phospho (STY)	S	443	VSGSSPRSDISQPAS		0.272819	0.0736118
Parvb	Beta-parvin	Phospho (STY)	S	21	PKMKKDESFLGKLGG		0.510141	0.0736315
Hdac1	Histone deacetylase 1	Phospho (STY)	S	409	DKRISICSSDKRIAC		0.963698	0.073652
Akap13	A-kinase anchor protein 13;Isoform 2 of A-kinase anchor protein 13	Phospho (STY)	T	2431	SLPRRAETFGGFDCH		0.555861	0.0736766
Hdac2	Histone deacetylase 2	Phospho (STY)	S	424	CDEEFSDSEDEGEGG		0.193291	0.0736957
Nipbl	Nipped-B-like protein	Phospho (STY)	S	2652	TSLLGGGSPKNNTAA		0.225651	0.073737
Mast3	Microtubule-associated serine/threonine-protein kinase 3	Phospho (STY)	S	769	GDRGRRLSADLRLRS		0.43949	0.073758
Ranbp2	E3 SUMO-protein ligase RanBP2	Phospho (STY)	S	2641	DTKHSSSSPVSGTMD		0.334406	0.0738248
Synpo	Synaptopodin	Phospho (STY)	S	134	PALGRSTSFTENDLK		0.182088	0.0738378
Pcbp1	Poly(rC)-binding protein 1	Phospho (STY)	S	264	FAGIDSSSPEVKGYW		0.213174	0.0738452
Tns1	Tensin-1	Phospho (STY)	S	572	NHVEHTLSVSSDSGN		-0.494966	0.073856
Ablim1	Isoform 2 of Actin-binding LIM protein 1;Isoform 4 of Actin-binding LIM protein 1	Phospho (STY)	S	355	GESPRTLSPTPSAEG		-0.510385	0.0740426
Card9	Caspase recruitment domain-containing protein 9	Phospho (STY)	S	451	LEEDAQLSDKGVLAD		0.555748	0.0740447
Pgm2l1	Glucose 1,6-bisphosphate synthase	Phospho (STY)	S	175	AGVMITASHNRKEDN		0.130689	0.0741048
Sin3a	Paired amphipathic helix protein Sin3a;Isoform 2 of Paired amphipathic helix protein Sin3a	Phospho (STY)	S	833	FAQRGDLSDVEEEEE		0.359111	0.0741145
Inpp5f	Phosphatidylinositide phosphatase SAC2	Phospho (STY)	S	908	RLGSRSQSASSIDVS		0.393188	0.0741152
Nifk	MKI67 FHA domain-interacting nucleolar phosphoprotein;Isoform 2 of MKI67 FHA domain-interacting nucleolar phosphoprotein	Phospho (STY)	S	270	TFLERRKSQVMEVGG		1.1652	0.0741544
Ctnna1	Catenin alpha-1	Phospho (STY)	S	652	TEDFDVRSRTSVQTE		1.75397	0.0741561
Ndrg2	Protein NDRG2;Isoform 2 of Protein NDRG2	Phospho (STY)	S	338	ASLTSAASIDGSRSR		-0.554322	0.0742085
Fli1	Friend leukemia integration 1 transcription factor	Phospho (STY)	S	39	ADMTASGSPDYGQPH		0.694606	0.0742314
Rps6	40S ribosomal protein S6	Phospho (STY)	S	247	STSKSESSQK_____		0.862253	0.0742494
Phldb1	Pleckstrin homology-like domain family B member 1;Isoform 2 of Pleckstrin homology-like domain family B member 1	Phospho (STY)	S	580	IPRERKNSITEISDN		-1.21027	0.0743131
Dnttip2	Deoxynucleotidyltransferase terminal-interacting protein 2	Phospho (STY)	S	140	SEAESHVSGVSMVVP		0.249765	0.0743458
P2ry14	P2Y purinoceptor 14	Phospho (STY)	S	323	VQNDLEVSKTKRENA		0.52734	0.074549
Akap12	A-kinase anchor protein 12	Phospho (STY)	S	637	SSTESTASGMQDEVR		-0.512911	0.0746752
Clcc1	Chloride channel CLIC-like protein 1	Phospho (STY)	S	58	KKEVSPDSSEAEELS		0.427548	0.0747371
Bclaf1	Bcl-2-associated transcription factor 1;Isoform 2 of Bcl-2-associated transcription factor 1	Phospho (STY)	S	177	EGEPQEESPLKSKSQ		0.196065	0.0748179
Pom121	Nuclear envelope pore membrane protein POM 121	Phospho (STY)	T	421	PASSRSQTPERPAKK		0.542083	0.0748428
Dpy19l1	Probable C-mannosyltransferase DPY19L1	Phospho (STY)	S	46	GSERTPPSPGRRGAA		0.279921	0.074866
Rbm8a	Isoform 2 of RNA-binding protein 8A	Phospho (STY)	S	42	RKGRGFGSEGSRARM		0.282872	0.074895
Rfc2	Replication factor C subunit 2	Phospho (STY)	S	19	ESGAQEPSPVPSKTA		0.917542	0.0749732
Phldb1	Pleckstrin homology-like domain family B member 1;Isoform 2 of Pleckstrin homology-like domain family B member 1	Phospho (STY)	S	420	TERVLTSSPSRQLVG		-0.305029	0.0750014
Rrbp1	Ribosome-binding protein 1	Phospho (STY)	S	818	QKASMVQSQEAPKQD		0.534438	0.0750443
Srsf3	Serine/arginine-rich splicing factor 3	Phospho (STY)	S	130	RSRSRSLSRDRRRER		0.208044	0.0750512
Niban1	Protein Niban 1	Phospho (STY)	S	578	NMALPSESVSSLTDL		0.275687	0.075085
Acad11	Acyl-CoA dehydrogenase family member 11	Phospho (STY)	T	9	ETDVTSDTVEVLPQH		0.57591	0.0751486
Eps8	Epidermal growth factor receptor kinase substrate 8	Phospho (STY)	S	658	ANVTRQNSSSSDSGG		0.266364	0.0752743
Usp15	Ubiquitin carboxyl-terminal hydrolase 15	Phospho (STY)	S	229	RGPSTPKSPGASNFS		0.202828	0.0753411
Mbd3	Isoform 2 of Methyl-CpG-binding domain protein 3	Phospho (STY)	Y	20	SKPQLARYLGGSMDL		0.377457	0.0753417
Synj1	Synaptojanin-1	Phospho (STY)	S	1084	GPPSSQGSPVDTQPA		0.351	0.0753715
Stxbp5	Syntaxin-binding protein 5	Phospho (STY)	S	760	AKMSRKLSLPTDLKP		0.526812	0.0753945
Nos3	Nitric oxide synthase, endothelial	Phospho (STY)	S	632	WRRKRKESSNTDSAG		-0.898642	0.0754228
Niban1	Protein Niban 1	Phospho (STY)	S	581	LPSESVSSLTDLKTA		0.276459	0.0755295
Srrm2	Serine/arginine repetitive matrix protein 2;Isoform 2 of Serine/arginine repetitive matrix protein 2	Phospho (STY)	T	841	QADECTATPQRQSHS		0.233104	0.075556
Ppp2r5c	Serine/threonine-protein phosphatase 2A 56 kDa regulatory subunit gamma isoform;Isoform 3 of Serine/threonine-protein phosphatase 2A 56 kDa regulatory subunit gamma isoform	Phospho (STY)	S	497	RPLVRRKSELPQDPH		0.360145	0.0755718
Map1a	Microtubule-associated protein 1A;Isoform 2 of Microtubule-associated protein 1A	Phospho (STY)	S	2233	SPALSEGSSSEATTP		-0.919598	0.0756558
Iqsec2	IQ motif and SEC7 domain-containing protein 2	Phospho (STY)	S	383	SNMRMQFSFEEYEKA		0.199881	0.0757202
Rps6	40S ribosomal protein S6	Phospho (STY)	S	244	LRASTSKSESSQK__		0.912865	0.0758006
Klhl22	Kelch-like protein 22;Isoform 2 of Kelch-like protein 22	Phospho (STY)	T	605	LHEQPRGTPNRSQAD		-0.414257	0.0758806
Rbbp6	E3 ubiquitin-protein ligase RBBP6;Isoform 2 of E3 ubiquitin-protein ligase RBBP6	Phospho (STY)	S	761	YHRSRSRSPPYRRYH		0.617372	0.0759128
Tagln2	Transgelin-2	Phospho (STY)	T	180	VIGLQMGTNRGASQA		0.67874	0.0760213
Palm	Paralemmin-1;Isoform 2 of Paralemmin-1	Phospho (STY)	S	122	PSPGRPQSASPAKEE		-0.451787	0.0760312
Ppp1r1a	Protein phosphatase 1 regulatory subunit 1A	Phospho (STY)	S	67	LKSTLSMSPRQRKKM		-0.498139	0.0760445
Flna	Filamin-A	Phospho (STY)	S	1084	LQGGNAGSPARFTID		0.368223	0.0760769
Dnm1	Isoform 4 of Dynamin-1	Phospho (STY)	S	774	SVPAGRRSPTSSPTP		0.254798	0.0760852
Trarg1	Trafficking regulator of GLUT4 1	Phospho (STY)	S	70	SEGHRQPSLSGSPSR		-0.716974	0.0761918
Nop14	Nucleolar protein 14	Phospho (STY)	S	148	NDIVDSDSDTEDRGA		0.404684	0.076217
Stat3	Signal transducer and activator of transcription 3	Phospho (STY)	Y	705	DPGSAAPYLKTKFIC		0.674976	0.0762195
Mdc1	Mediator of DNA damage checkpoint protein 1	Phospho (STY)	T	1467	IKEEPVETEVKEEPQ		-0.710758	0.0763018
Spata6	Spermatogenesis-associated protein 6	Phospho (STY)	S	354	TTPKHCASPVLNRAS		0.259204	0.0764225
Cep350	Centrosome-associated protein 350	Phospho (STY)	S	937	SLRMKSPSPKPGGLL		0.488288	0.0764354
Supt6h	Transcription elongation factor SPT6	Phospho (STY)	T	1539	TPASINATPANINLA		0.260144	0.0764531
Dact3	Dapper homolog 3	Phospho (STY)	S	374	RGRSVEQSPPRERPR		0.42453	0.0764746
Pkn1	Serine/threonine-protein kinase N1;Isoform 2 of Serine/threonine-protein kinase N1	Phospho (STY)	S	377	GLYSRSGSLSGRSSL		0.341573	0.0764841
Ncor2	Nuclear receptor corepressor 2	Phospho (STY)	S	1819	THQHSPISPRTQDAL		0.191862	0.0765928
Apba1	Amyloid-beta A4 precursor protein-binding family A member 1;Isoform 3 of Amyloid-beta A4 precursor protein-binding family A member 1	Phospho (STY)	S	246	LHHYDERSDGESDSP		0.470614	0.0766133
Bclaf1	Bcl-2-associated transcription factor 1;Isoform 2 of Bcl-2-associated transcription factor 1	Phospho (STY)	S	284	GNGSSRYSPSQNSPI		0.34346	0.0767285
Bnip3	BCL2/adenovirus E1B 19 kDa protein-interacting protein 3	Phospho (STY)	S	48	LLDAQHESGRSSSKS		-0.356244	0.0767469
Chtf18	Chromosome transmission fidelity protein 18 homolog	Phospho (STY)	S	156	DLMQTLPSPRNRNPV		0.687516	0.0768377
Tln1	Talin-1	Phospho (STY)	S	1631	PRDPPRWSVLAGHSR		0.433119	0.076872
Cavin1	Caveolae-associated protein 1	Phospho (STY)	S	21	SGFPDASSEGPEPTQ		-0.236504	0.0768931
Pde4a	cAMP-specific 3',5'-cyclic phosphodiesterase 4A;Isoform 3 of cAMP-specific 3',5'-cyclic phosphodiesterase 4A	Phospho (STY)	T	676	IRQSPSPTLEEEPGV		0.268475	0.0769202
Nab2	NGFI-A-binding protein 2	Phospho (STY)	S	6	__MHRAPSPTAEQPP		0.53862	0.0769726
Hnrnpu	Heterogeneous nuclear ribonucleoprotein U;Isoform 2 of Heterogeneous nuclear ribonucleoprotein U	Phospho (STY)	S	247	NKYSRAKSPQPPVEE		0.394754	0.0770337
Mink1	Misshapen-like kinase 1;Isoform 1 of Misshapen-like kinase 1	Phospho (STY)	S	903	TENSKGQSPPTKDGG		0.406256	0.0770514
Fyb1	FYN-binding protein 1	Phospho (STY)	S	203	FGQKPSLSTEDSQEE		0.8322	0.0770729
Cavin1	Caveolae-associated protein 1	Phospho (STY)	T	34	TQGEARATEEPSGTG		-0.491762	0.0770789
Pbrm1	Protein polybromo-1;Isoform 2 of Protein polybromo-1	Phospho (STY)	S	10	SKRRRATSPSSSVSG		0.337394	0.0771126
Map1a	Microtubule-associated protein 1A;Isoform 2 of Microtubule-associated protein 1A	Phospho (STY)	S	2230	RPASPALSEGSSSEA		-0.907303	0.0771198
Acin1	Apoptotic chromatin condensation inducer in the nucleus	Phospho (STY)	T	1329	SRSRSRSTPVRDRGG		0.446856	0.077162
Hirip3	HIRA-interacting protein 3	Phospho (STY)	T	141	STDEDHQTDLDAKMG		0.379214	0.0771721
Ssh1	Protein phosphatase Slingshot homolog 1;Isoform 2 of Protein phosphatase Slingshot homolog 1	Phospho (STY)	S	607	TGRWRRASTQLDRSL		0.257753	0.0771722
Camsap1	Calmodulin-regulated spectrin-associated protein 1	Phospho (STY)	S	553	RTDVSPPSPQMPRTS		0.332166	0.0771766
Smad6	Mothers against decapentaplegic homolog 6	Phospho (STY)	S	148	GDPQARQSPEPEEGG		0.380697	0.0771828
Ablim3	Actin-binding LIM protein 3	Phospho (STY)	S	373	LRQRRASSPGYIDSP		-0.549	0.077228
Bltp3b	Bridge-like lipid transfer protein family member 3B	Phospho (STY)	S	418	NLGSPPKSPTHASPQ		0.338054	0.0772395
Sh3kbp1	Isoform 3 of SH3 domain-containing kinase-binding protein 1	Phospho (STY)	S	550	TAGQRASSPSLFSTE		0.23253	0.0772437
Trmt10a	tRNA methyltransferase 10 homolog A	Phospho (STY)	S	22	VEEKLGTSDGEEERQ		1.02345	0.0772453
Reep3	Receptor expression-enhancing protein 3	Phospho (STY)	S	197	GIPLKDGSEQTDEEA		0.621222	0.0772605
Brd3	Bromodomain-containing protein 3;Isoform 2 of Bromodomain-containing protein 3	Phospho (STY)	S	262	ITASRSESPPPLSEP		0.160164	0.0773012
Strip1	Striatin-interacting protein 1;Isoform 2 of Striatin-interacting protein 1;Isoform 3 of Striatin-interacting protein 1	Phospho (STY)	S	335	IRNMRAASPPASASD		0.145109	0.0774912
Ap3d1	AP-3 complex subunit delta-1	Phospho (STY)	S	754	EKGKRRHSSLPTESD		1.40494	0.0776004
Myo9b	Unconventional myosin-IXb;Isoform 2 of Unconventional myosin-IXb	Phospho (STY)	S	1264	KAQDKPESPSGSTQI		0.466408	0.0776505
Ehmt2	Histone-lysine N-methyltransferase EHMT2;Isoform 2 of Histone-lysine N-methyltransferase EHMT2;Isoform 3 of Histone-lysine N-methyltransferase EHMT2	Phospho (STY)	S	193	SMTGAGKSPPSVQSL		0.488671	0.0776977
Cast	Calpastatin;Isoform 2 of Calpastatin	Phospho (STY)	S	163	AHKEKALSRSNEQMV		-0.67174	0.0777877
Lmna	Prelamin-A/C	Phospho (STY)	S	12	SQRRATRSGAQASST		0.387358	0.0778055
Trim24	Transcription intermediary factor 1-alpha;Isoform Short of Transcription intermediary factor 1-alpha	Phospho (STY)	S	1029	DCKFSDDSDDDFVQP		0.1641	0.0780145
Tmem115	Transmembrane protein 115	Phospho (STY)	S	320	EAGAKTDSPLPLEEA		0.245412	0.0780324
Rad51ap1	RAD51-associated protein 1	Phospho (STY)	S	149	TEEGDASSVEGERKS		0.987599	0.0780342
Zc3h18	Zinc finger CCCH domain-containing protein 18	Phospho (STY)	S	45	DGAGERASDLEEEEN		0.503182	0.0780562
Dmtn	Dematin	Phospho (STY)	S	152	PIYKQRESVGGSPQS		-0.519586	0.0781378
Dhx8	ATP-dependent RNA helicase DHX8	Phospho (STY)	S	254	RSRSRSQSPFKDRKD		0.415915	0.0781615
Osbpl8	Oxysterol-binding protein-related protein 8	Phospho (STY)	S	314	DNFQLNDSEIERQHF		0.297528	0.0781876
Srrt	Serrate RNA effector molecule homolog;Isoform B of Serrate RNA effector molecule homolog;Isoform C of Serrate RNA effector molecule homolog;Isoform D of Serrate RNA effector molecule homolog	Phospho (STY)	S	4	____MGDSDDEYDRR		0.242386	0.0782368
Map4k4	Mitogen-activated protein kinase kinase kinase kinase 4	Phospho (STY)	T	840	QTQSASSTLQKHKSS		0.443293	0.0782769
Tenm4	Isoform 2 of Teneurin-4;Isoform 3 of Teneurin-4	Phospho (STY)	S	226	SFLVKSGSASLGVAA		-1.44287	0.0783612
Steap3	Metalloreductase STEAP3;Isoform 2 of Metalloreductase STEAP3	Phospho (STY)	S	20	RLVDSDGSLAEVPKE		0.441536	0.0783989
Ablim1	Isoform 2 of Actin-binding LIM protein 1;Isoform 4 of Actin-binding LIM protein 1	Phospho (STY)	T	353	SLGESPRTLSPTPSA		-0.500389	0.0784244
Smarcc2	SWI/SNF complex subunit SMARCC2;Isoform 2 of SWI/SNF complex subunit SMARCC2	Phospho (STY)	S	306	RKRSPSPSPTPEAKK		0.328958	0.0784569
Dennd4c	DENN domain-containing protein 4C	Phospho (STY)	S	1321	AYKDRSTSLSALVRS		0.430713	0.0786966
Ranbp2	E3 SUMO-protein ligase RanBP2	Phospho (STY)	S	781	ELKHSTPSPTKYSLS		0.293117	0.0787256
Ndrg1	Protein NDRG1	Phospho (STY)	S	330	LMRSRTASGSSVTSL		-0.20957	0.0787442
Matr3	Matrin-3	Phospho (STY)	S	598	KSRKRSYSPDGKESP		0.191443	0.0788269
Cep170	Centrosomal protein of 170 kDa	Phospho (STY)	S	1152	RTRLGSLSARSDSEA		-0.47756	0.0789561
Rasgrp2	RAS guanyl-releasing protein 2	Phospho (STY)	S	563	SLEGSAPSPSPTHTH		-1.64849	0.0790197
Arid3a	AT-rich interactive domain-containing protein 3A	Phospho (STY)	T	132	VGSDDDDTKSKWEEQ		2.69674	0.0790369
Ahctf1	Protein ELYS	Phospho (STY)	S	1381	FKSEGAPSPVKKQIG		0.359993	0.0790513
Snx18	Sorting nexin-18	Phospho (STY)	S	20	SENPGEISLREHEVL		0.860784	0.0790638
Prickle1	Prickle-like protein 1	Phospho (STY)	S	625	PVLRRSKSQSRPQQV		-0.590433	0.0790934
Ranbp3	Ran-binding protein 3	Phospho (STY)	S	146	PENLTQRSPSESAEE		0.239924	0.0793695
Arid1b	AT-rich interactive domain-containing protein 1B	Phospho (STY)	S	576	QRSHPAMSPGTPGPT		-0.362187	0.079487
Tmsb4x	Isoform Short of Thymosin beta-4	Phospho (STY)	T	34	NPLPSKETIEQEKQA		1.23831	0.0795019
Prpf3	U4/U6 small nuclear ribonucleoprotein Prp3	Phospho (STY)	S	619	KGDDDEESDEEAVKK		0.219149	0.079531
Rab3il1	Guanine nucleotide exchange factor for Rab-3A	Phospho (STY)	S	69	VSRLRSSSMEIREKG		0.367754	0.0796963
Supt6h	Transcription elongation factor SPT6	Phospho (STY)	S	125	YRRVKKMSDDDEDDE		0.277244	0.0797713
Taf3	Transcription initiation factor TFIID subunit 3	Phospho (STY)	T	333	IVAHVPQTPVRPETP		0.356074	0.0797892
Stk11ip	Serine/threonine-protein kinase 11-interacting protein	Phospho (STY)	T	395	SISEPSDTDPELRTL		0.512982	0.0798324
Niban1	Protein Niban 1	Phospho (STY)	S	601	ASPARRVSAILPGAP		0.310411	0.0798845
Pom121	Nuclear envelope pore membrane protein POM 121	Phospho (STY)	S	319	NKRRRHDSGGSGHSA		0.653187	0.079932
Myo18a	Unconventional myosin-XVIIIa;Isoform 6 of Unconventional myosin-XVIIIa	Phospho (STY)	S	2016	KPLAPDPSDDEHDPV		0.319368	0.0799661
Pak2	Serine/threonine-protein kinase PAK 2	Phospho (STY)	S	141	TVKQKYLSFTPPEKD		0.239175	0.0799664
Galnt7	N-acetylgalactosaminyltransferase 7;Isoform 2 of N-acetylgalactosaminyltransferase 7;Isoform 3 of N-acetylgalactosaminyltransferase 7	Phospho (STY)	S	103	ERHAGGDSQRDVMQR		0.990915	0.0799974
Lmna	Prelamin-A/C	Phospho (STY)	S	407	GRASSHSSQSQGGGS		0.381157	0.0800429
Plec	Plectin;Isoform PLEC-1 of Plectin	Phospho (STY)	S	1729	ELQSKRASFAEKTAQ		0.196315	0.0800842
Acin1	Apoptotic chromatin condensation inducer in the nucleus	Phospho (STY)	S	729	RLQPEQGSPKKCEAE		0.152856	0.0801431
Acin1	Apoptotic chromatin condensation inducer in the nucleus	Phospho (STY)	S	1324	DTKRHSRSRSRSTPV		0.769604	0.0801599
Med13l	Mediator of RNA polymerase II transcription subunit 13-like	Phospho (STY)	S	918	EVEDGLGSPKPEEIK		0.937611	0.0802116
Ifngr1	Interferon gamma receptor 1	Phospho (STY)	T	373	MTPDSPPTPTQRRSF		-0.257116	0.0802554
Dock7	Dedicator of cytokinesis protein 7;Isoform 2 of Dedicator of cytokinesis protein 7	Phospho (STY)	S	440	WSERRNSSLVGRRSL		0.406603	0.0802801
Mybbp1a	Myb-binding protein 1A	Phospho (STY)	S	1323	RLSLVSRSPSLLQSG		0.632841	0.0803407
Zzef1	Zinc finger ZZ-type and EF-hand domain-containing protein 1;Isoform 2 of Zinc finger ZZ-type and EF-hand domain-containing protein 1	Phospho (STY)	S	1515	VSTAEEPSPPSTPTR		0.370622	0.0803824
Nab2	NGFI-A-binding protein 2	Phospho (STY)	S	162	ARSFSPKSPLELGEK		0.555981	0.0803913
Sh3bp5l	SH3 domain-binding protein 5-like	Phospho (STY)	T	13	KAAGGRETPQGELRS		-0.309623	0.0804577
Hdgfl2	Hepatoma-derived growth factor-related protein 2	Phospho (STY)	S	635	SSEELHDSPRDNSDP		0.400839	0.0804587
Flcn	Folliculin	Phospho (STY)	S	62	SSRVRAHSPAEGASS		0.305318	0.08057
Rbm17	Splicing factor 45	Phospho (STY)	Y	214	AAIPPPVYEEPDRPR		0.265208	0.0805865
Zc3hav1	Zinc finger CCCH-type antiviral protein 1;Isoform 2 of Zinc finger CCCH-type antiviral protein 1	Phospho (STY)	S	273	PLGSGPPSPDVTGCK		0.397752	0.0806515
Jup	Junction plakoglobin	Phospho (STY)	S	182	SRRALMGSPQLVAAV		-0.245014	0.0806586
Tp53bp1	TP53-binding protein 1;Isoform 2 of TP53-binding protein 1	Phospho (STY)	S	1096	AAPEDSASPVSQQRA		0.145854	0.0806644
Bud13	BUD13 homolog;Isoform 2 of BUD13 homolog	Phospho (STY)	S	200	RHDTPDLSPPRRVRH		0.229158	0.080667
Bltp3b	Bridge-like lipid transfer protein family member 3B	Phospho (STY)	S	418	NLGSPPKSPTHASPQ		0.173905	0.0808062
Ralbp1	RalA-binding protein 1	Phospho (STY)	T	25	AEHGSGLTRTPSSEE		0.559309	0.0808383
Zc3h12a	Endoribonuclease ZC3H12A	Phospho (STY)	S	454	LWGVRGGSPGESGPT		0.300819	0.0808848
Zc3h13	Zinc finger CCCH domain-containing protein 13	Phospho (STY)	S	371	PSLRRSASPYPTHCL		0.330134	0.0808902
Spen	Msx2-interacting protein;Isoform 2 of Msx2-interacting protein;Isoform 3 of Msx2-interacting protein	Phospho (STY)	S	771	AHSERLPSDSERRLY		0.292946	0.0809464
Rubcn	Run domain Beclin-1-interacting and cysteine-rich domain-containing protein;Isoform 2 of Run domain Beclin-1-interacting and cysteine-rich domain-containing protein;Isoform 3 of Run domain Beclin-1-interacting and cysteine-rich domain-containing protein;Isoform 4 of Run domain Beclin-1-interacting and cysteine-rich domain-containing protein	Phospho (STY)	S	412	KSHIRSHSDTNIASR		0.323434	0.0810297
Htatsf1	HIV Tat-specific factor 1 homolog	Phospho (STY)	S	697	GKKDDDASDKVFEDN		0.297894	0.0811722
Cybc1	Cytochrome b-245 chaperone 1	Phospho (STY)	S	168	LELHRLESPSERSQS		0.218947	0.0812232
Pcyt1a	Choline-phosphate cytidylyltransferase A	Phospho (STY)	S	319	QAISPKQSPSSSPTH		0.381046	0.0812323
Zcchc2	Zinc finger CCHC domain-containing protein 2;Isoform 2 of Zinc finger CCHC domain-containing protein 2	Phospho (STY)	S	487	EDSSEASSQEEDVLQ		0.790302	0.0812644
Etv6	Transcription factor ETV6	Phospho (STY)	S	215	DNMSRRLSPVEKAQG		0.312899	0.0813021
Slx4	Structure-specific endonuclease subunit SLX4	Phospho (STY)	S	940	QSVPEPLSPRAQDPL		0.945865	0.0813497
Arid1a	AT-rich interactive domain-containing protein 1A;Isoform 3 of AT-rich interactive domain-containing protein 1A	Phospho (STY)	T	1760	KVYSPAHTEEEEEEH		0.389038	0.0813982
Cmtr1	Cap-specific mRNA (nucleoside-2'-O-)-methyltransferase 1	Phospho (STY)	S	52	SATSLSGSDSETEGK		0.241849	0.0815223
Myo9b	Unconventional myosin-IXb;Isoform 2 of Unconventional myosin-IXb	Phospho (STY)	T	1111	GMSPKKETPSPEMET		1.31019	0.0815742
Dcp1a	mRNA-decapping enzyme 1A	Phospho (STY)	S	339	LPLSPVLSPTLPAEA		0.393925	0.0816216
Mical2	[F-actin]-monooxygenase MICAL2;Isoform 5 of [F-actin]-monooxygenase MICAL2;Isoform 7 of [F-actin]-monooxygenase MICAL2	Phospho (STY)	S	511	VRRSVSLSRRESDIR		0.284973	0.0816356
Ep300	Histone acetyltransferase p300	Phospho (STY)	S	2306	SLSNQVRSPQPVPSP		0.5105	0.0816475
Wnk1	Isoform 2 of Serine/threonine-protein kinase WNK1;Isoform 3 of Serine/threonine-protein kinase WNK1	Phospho (STY)	S	2276	DGSGSPHSPPHLCSK		0.42874	0.0816632
Usp20	Ubiquitin carboxyl-terminal hydrolase 20	Phospho (STY)	S	264	ALTDARDSDSSDTDE		0.443688	0.0816839
Rab3il1	Guanine nucleotide exchange factor for Rab-3A	Phospho (STY)	S	169	VITSTPASPNRELHP		0.394203	0.0817568
Dennd4c	DENN domain-containing protein 4C	Phospho (STY)	S	1096	PHVTRTHSFENVNCH		0.420717	0.0817816
Cdc42ep1	Cdc42 effector protein 1	Phospho (STY)	S	332	TFDRHGASWGASRAS		-0.456148	0.0818549
Fcho2	F-BAR domain only protein 2	Phospho (STY)	S	403	VQMNRNSSNEELTKS		0.271381	0.0820306
Ranbp10	Ran-binding protein 10	Phospho (STY)	S	369	YPGSPSLSPRHGPSS		0.273906	0.0820955
Virma	Protein virilizer homolog	Phospho (STY)	S	1578	SFLSEPSSPGRSKTT		0.238655	0.0821741
Gpsm2	G-protein-signaling modulator 2	Phospho (STY)	S	408	AKLGRRHSMENLELM		0.823481	0.0821789
Tfe3	Transcription factor E3;Isoform 2 of Transcription factor E3;Isoform 3 of Transcription factor E3;Isoform 4 of Transcription factor E3	Phospho (STY)	S	557	SSVSPAVSKASSRRS		0.348946	0.0822898
Nop56	Nucleolar protein 56	Phospho (STY)	S	536	SPKEEVASEPEEAAS		0.218165	0.0823123
Fam117b	Protein FAM117B	Phospho (STY)	S	176	RVRHRRRSPEQGRPS		-0.237803	0.0823413
Txndc16	Thioredoxin domain-containing protein 16;Isoform 2 of Thioredoxin domain-containing protein 16	Phospho (STY)	S	777	KEAEVQESAELQPGD		0.235606	0.0823489
P2rx1	P2X purinoceptor 1	Phospho (STY)	T	302	RHFVQNGTNRRHLFK		4.38078	0.0823677
Cic	Protein capicua homolog	Phospho (STY)	S	1809	PPKAQSVSPVQATPS		0.507307	0.0824355
Arhgef1	Isoform 5 of Rho guanine nucleotide exchange factor 1	Phospho (STY)	S	390	RSESLRVSDRRRPSR		0.428945	0.0825123
Rem1	GTP-binding protein REM 1	Phospho (STY)	S	256	NAAPETPSPRRRASL		0.184161	0.0825145
Git2	ARF GTPase-activating protein GIT2	Phospho (STY)	Y	465	GSRPMSMYETGSGQK		-0.468591	0.0827062
Axin1	Axin-1;Isoform 2 of Axin-1	Phospho (STY)	T	79	PEGSASPTPPYLRWA		-0.261073	0.08272
Tmpo	Lamina-associated polypeptide 2, isoforms beta/delta/epsilon/gamma;Isoform Epsilon of Lamina-associated polypeptide 2, isoforms beta/delta/epsilon/gamma	Phospho (STY)	T	207	PLKGRAKTPVTLKQR		0.511272	0.0827821
Bud13	BUD13 homolog;Isoform 2 of BUD13 homolog	Phospho (STY)	S	187	RHDTPDPSPPRRVRH		0.24425	0.0831012
Bcl6	B-cell lymphoma 6 protein homolog	Phospho (STY)	S	309	KEEERPSSEDEIALH		0.660616	0.0831275
Skt	Sickle tail protein	Phospho (STY)	S	1550	KAEQRKLSSADSPDS		-0.354276	0.0831351
Smg8	Nonsense-mediated mRNA decay factor SMG8	Phospho (STY)	S	668	APAKNEPSPAPPDSD		0.194239	0.0832552
Arhgef1	Isoform 5 of Rho guanine nucleotide exchange factor 1	Phospho (STY)	T	432	LGPTRRATPEPGDDG		0.424521	0.0833075
Rab7a	Ras-related protein Rab-7a	Phospho (STY)	S	72	AGQERFQSLGVAFYR		0.63084	0.083312
Wnk1	Isoform 2 of Serine/threonine-protein kinase WNK1;Isoform 3 of Serine/threonine-protein kinase WNK1	Phospho (STY)	S	2271	SRGTEDGSGSPHSPP		0.292541	0.0833165
Arid4b	AT-rich interactive domain-containing protein 4B;Isoform 2 of AT-rich interactive domain-containing protein 4B	Phospho (STY)	S	668	KLRRLSKSPFQSNPS		0.364511	0.0834081
Itprid2	Protein ITPRID2	Phospho (STY)	S	1036	LRAVRVPSPFRPSAL		0.611109	0.0834256
Rgs18	Regulator of G-protein signaling 18	Phospho (STY)	S	49	KEKRNRLSLLLQRPD		0.917594	0.0834565
Plekhg3	Pleckstrin homology domain-containing family G member 3;Isoform 2 of Pleckstrin homology domain-containing family G member 3	Phospho (STY)	S	762	SRSSSVLSLEGSDKG		0.284527	0.0835049
Brd4	Bromodomain-containing protein 4	Phospho (STY)	S	1086	FQSLTHQSPPQQNVQ		0.300249	0.0836355
Supt6h	Transcription elongation factor SPT6	Phospho (STY)	S	1535	NRTRTPASINATPAN		0.239614	0.0836555
Snx30	Sorting nexin-30	Phospho (STY)	S	40	VGGDSTPSPDLLMAR		0.474689	0.0837198
Arfgef2	Brefeldin A-inhibited guanine nucleotide-exchange protein 2	Phospho (STY)	S	1518	DVDLDRQSLSSIDRN		0.252661	0.0837307
Map1a	Microtubule-associated protein 1A;Isoform 2 of Microtubule-associated protein 1A	Phospho (STY)	T	1162	ATPRSPCTPKEQQLH		-0.431113	0.0837895
Sorbs1	Sorbin and SH3 domain-containing protein 1	Phospho (STY)	S	1209	PSRSATVSPQQPQAQ		-0.30045	0.0838422
Nop56	Nucleolar protein 56	Phospho (STY)	S	513	APKEELASDLEEMAT		0.243651	0.0838678
Syn1	Synapsin-1;Isoform Ib of Synapsin-1	Phospho (STY)	S	568	PQATRQASISGPAPT		0.516812	0.0838787
Nefh	Neurofilament heavy polypeptide	Phospho (STY)	S	763	KSPAEAKSPIEVKSP		-0.681955	0.0839187
Macf1	Microtubule-actin cross-linking factor 1, isoforms 1/2/3/4	Phospho (STY)	S	280	AEDVDVPSPDEKSVI		0.183672	0.0839815
Acot11	Acyl-coenzyme A thioesterase 11	Phospho (STY)	S	27	RTSRKSISHPESGDP		0.576013	0.0841446
Lsm11	U7 snRNA-associated Sm-like protein LSm11	Phospho (STY)	S	18	ARAGSPASPPSPRLD		0.537255	0.0841925
Cass4	Cas scaffolding protein family member 4;Isoform 2 of Cas scaffolding protein family member 4;Isoform 3 of Cas scaffolding protein family member 4	Phospho (STY)	S	297	NTVQRKNSLPEEPTY		0.276643	0.0842132
Sp100	Nuclear autoantigen Sp-100	Phospho (STY)	S	314	RDRGGDTSDTESSII		0.441866	0.0842155
Zeb2	Zinc finger E-box-binding homeobox 2	Phospho (STY)	T	782	LDHSRSNTPSPLNLS		0.210137	0.0842352
Tdh	L-threonine 3-dehydrogenase, mitochondrial	Phospho (STY)	S	112	ANILDYKSLREIVVN		0.712718	0.084258
Ube4b	Ubiquitin conjugation factor E4 B	Phospho (STY)	S	31	QPTTPLTSPQRENPP		0.203142	0.0843168
Smtnl2	Smoothelin-like protein 2	Phospho (STY)	S	339	AKLKRSQSFGVASAS		0.401041	0.0844312
Cavin3	Caveolae-associated protein 3	Phospho (STY)	S	166	EDEVGESSEEEPVES		-0.895436	0.0844997
Exoc2	Exocyst complex component 2	Phospho (STY)	S	426	GHLSQTASLKRGSSF		0.918483	0.0845267
Stard3nl	STARD3 N-terminal-like protein	Phospho (STY)	S	193	LLLVQDASERAALIP		0.431899	0.0845776
Chd2	Chromodomain-helicase-DNA-binding protein 2	Phospho (STY)	S	1806	KSPLDHRSPLERSLE		0.202176	0.0845853
Hectd1	E3 ubiquitin-protein ligase HECTD1	Phospho (STY)	S	1576	MNLSRSSSDNNTNTL		-0.234087	0.0845949
Pxn	Paxillin	Phospho (STY)	S	533	HYHERRGSLCSGCQK		3.47384	0.0846898
Itsn1	Intersectin-1;Isoform 2 of Intersectin-1	Phospho (STY)	S	335	RLPEEPSSEDEQQPE		0.232667	0.0846955
Septin9	Septin-9;Isoform 3 of Septin-9	Phospho (STY)	T	143	AEVLGHKTPEPVPRR		0.433772	0.084698
Kiaa1522	Isoform 2 of Uncharacterized protein KIAA1522	Phospho (STY)	S	397	GRFSSASSPRPRSRN		0.723671	0.0847384
Anxa1	Annexin A1	Phospho (STY)	S	34	SYKGGPGSAVSPYPS		0.310852	0.0847497
Sptbn1	Spectrin beta chain, non-erythrocytic 1	Phospho (STY)	S	893	VIQHRFESLEPEMNN		-0.228571	0.0847747
Plin1	Perilipin-1	Phospho (STY)	S	216	KAPKAKPSLVRRVST		1.09418	0.0848104
Zzef1	Zinc finger ZZ-type and EF-hand domain-containing protein 1;Isoform 2 of Zinc finger ZZ-type and EF-hand domain-containing protein 1	Phospho (STY)	S	1538	LRLLSFRSMEETRPV		0.203541	0.0848354
Ankrd13a	Ankyrin repeat domain-containing protein 13A	Phospho (STY)	S	550	SESSRFDSDLQLAME		0.800795	0.0848444
Plpp7	Inactive phospholipid phosphatase 7	Phospho (STY)	S	62	GARERRQSQQLPEED		0.404957	0.0849129
Gcfc2	Intron Large complex component GCFC2	Phospho (STY)	S	66	VWASSRRSPGAAPRG		0.483657	0.0849445
Pi4k2a	Phosphatidylinositol 4-kinase type 2-alpha	Phospho (STY)	S	462	RSHQRSASESYTQSF		0.375013	0.0849551
Hivep3	Transcription factor HIVEP3	Phospho (STY)	S	2324	EPRTRQGSPELLGRG		0.869504	0.0850143
Anxa6	Annexin A6	Phospho (STY)	S	151	SDIIGDTSGHFQKML		-1.30199	0.0850183
Osbpl8	Oxysterol-binding protein-related protein 8	Phospho (STY)	S	328	FKDQDLYSDKSDKEN		0.358885	0.0850476
Foxn3	Forkhead box protein N3	Phospho (STY)	S	358	FQSHESHSEPEEEDR		0.344996	0.0852487
Cavin1	Caveolae-associated protein 1	Phospho (STY)	Y	13	LHIVERPYSGFPDAS		-3.37992	0.0853449
Srsf1	Serine/arginine-rich splicing factor 1	Phospho (STY)	S	231	RSYSPRRSRGSPRYS		0.695124	0.0853557
Nab2	NGFI-A-binding protein 2	Phospho (STY)	S	171	LELGEKLSPLPGGPG		0.726852	0.0853891
Palmd	Palmdelphin	Phospho (STY)	S	375	ELSPSRASPGKSGPQ		-1.02395	0.08549
Stk39	STE20/SPS1-related proline-alanine-rich protein kinase	Phospho (STY)	T	366	IEKLLTRTPDIAQRA		-0.227138	0.0855066
Lima1	LIM domain and actin-binding protein 1;Isoform Alpha of LIM domain and actin-binding protein 1	Phospho (STY)	S	225	NAGGRRLSENNCSLD		0.442883	0.0855385
Larp1	La-related protein 1	Phospho (STY)	S	68	RDGAERESPRPPAAA		-0.383466	0.0856016
Shkbp1	SH3KBP1-binding protein 1	Phospho (STY)	S	144	VKRRNRHSLVGPQQI		0.212536	0.0856265
Incenp	Inner centromere protein;Isoform 2 of Inner centromere protein	Phospho (STY)	S	273	ILPTTAKSPLGNIRS		1.01585	0.08582
Srsf4	Serine/arginine-rich splicing factor 4	Phospho (STY)	S	401	KDTDHSRSPSRSVSK		0.930125	0.0858684
Ppp1r37	Protein phosphatase 1 regulatory subunit 37	Phospho (STY)	S	566	SLGPGDKSPPSSPSS		0.326253	0.0859765
Hdgfl2	Hepatoma-derived growth factor-related protein 2	Phospho (STY)	S	628	EDGPRGGSSEELHDS		0.369567	0.086002
Hspa12b	Heat shock 70 kDa protein 12B	Phospho (STY)	S	276	GRLGERRSIDSSFRH		-0.307738	0.0860038
Srrm2	Serine/arginine repetitive matrix protein 2;Isoform 2 of Serine/arginine repetitive matrix protein 2	Phospho (STY)	S	1453	PQTPRARSHSPSSPE		0.407553	0.0860598
Aebp2	Zinc finger protein AEBP2;Isoform 2 of Zinc finger protein AEBP2	Phospho (STY)	S	131	GDETRSLSPGAASSS		0.302748	0.0861007
Prpf31	U4/U6 small nuclear ribonucleoprotein Prp31;Isoform 2 of U4/U6 small nuclear ribonucleoprotein Prp31	Phospho (STY)	S	439	SVVYGGKSTIRDRSS		0.18478	0.0862203
Specc1	Cytospin-B	Phospho (STY)	S	355	PFKSSKGSPTGSSPN		0.580421	0.0863558
Raly	RNA-binding protein Raly;Isoform 1 of RNA-binding protein Raly	Phospho (STY)	S	270	APQEDTASEAGTPQG		0.198924	0.0863646
Prr15	Proline-rich protein 15	Phospho (STY)	T	34	QPQVRPETGQEPSPP		0.573844	0.0863733
Mia3	Transport and Golgi organization protein 1 homolog	Phospho (STY)	S	1764	GPAPVVNSSSRSSSP		-0.272301	0.0863747
Pcdh19	Protocadherin-19	Phospho (STY)	S	1134	KDGRDKESPSVKRLK		0.366347	0.0865384
Son	Protein SON;Isoform 3 of Protein SON;Isoform 4 of Protein SON	Phospho (STY)	S	1975	VGRRRSFSISPSRRS		0.586523	0.0866913
Ndrg3	Protein NDRG3	Phospho (STY)	T	355	TSNQSDGTQESCESP		0.274557	0.086738
Slco2b1	Solute carrier organic anion transporter family member 2B1	Phospho (STY)	S	27	VSVEPQDSHQDAQPR		0.649884	0.0868538
Arfgef2	Brefeldin A-inhibited guanine nucleotide-exchange protein 2	Phospho (STY)	S	227	VIQATAGSPKFSRLK		0.504046	0.0868779
Dnttip2	Deoxynucleotidyltransferase terminal-interacting protein 2	Phospho (STY)	S	255	SDSETYNSDFDDSSP		0.570365	0.0869429
Trarg1	Trafficking regulator of GLUT4 1	Phospho (STY)	S	74	RQPSLSGSPSRVSSR		-1.12302	0.087087
Phf2	Lysine-specific demethylase PHF2	Phospho (STY)	Y	898	KGSDDAPYSPTARVG		-0.447084	0.087095
Lcp1	Plastin-2	Phospho (STY)	S	474	GKNQAKFSLVGIAGQ		0.652434	0.0871029
Phlda3	Pleckstrin homology-like domain family A member 3	Phospho (STY)	S	117	QTVRARQSLGTGTLV		-0.689313	0.087115
Prkar2b	cAMP-dependent protein kinase type II-beta regulatory subunit	Phospho (STY)	S	83	FAEEPMRSDSENGEE		-1.47733	0.087194
Mapkbp1	Mitogen-activated protein kinase-binding protein 1;Isoform 2 of Mitogen-activated protein kinase-binding protein 1	Phospho (STY)	S	1252	AKLARSISVGENPGL		-0.294635	0.0872063
Arhgef2	Rho guanine nucleotide exchange factor 2;Isoform 4 of Rho guanine nucleotide exchange factor 2;Isoform 5 of Rho guanine nucleotide exchange factor 2	Phospho (STY)	S	174	LRQILSQSTDSLNMR		0.401704	0.0873227
Ncor2	Nuclear receptor corepressor 2	Phospho (STY)	S	152	LEPVSPPSPPHADPE		0.226521	0.087381
Ablim1	Isoform 2 of Actin-binding LIM protein 1;Isoform 4 of Actin-binding LIM protein 1	Phospho (STY)	S	511	TDPRRRSSGREEDEE		-0.407843	0.0874723
Hspa12b	Heat shock 70 kDa protein 12B	Phospho (STY)	S	280	ERRSIDSSFRHAREQ		-0.305613	0.0875782
Vcan	Versican core protein;Isoform V1 of Versican core protein	Phospho (STY)	S	2586	KLESHGSSEESLQVQ		0.291121	0.0875948
Gpkow	G-patch domain and KOW motifs-containing protein	Phospho (STY)	S	348	SEKKRKHSPDRQDGP		0.205783	0.0876039
Mki67	Proliferation marker protein Ki-67	Phospho (STY)	S	1587	ISTMLARSPQLGPVR		0.988531	0.0876059
Rps6	40S ribosomal protein S6	Phospho (STY)	S	235	IAKRRRLSSLRASTS		0.327432	0.0876513
Itsn2	Intersectin-2;Isoform 2 of Intersectin-2	Phospho (STY)	S	843	TVSPGSVSPIHGQGQ		0.315472	0.0876942
Map3k6	Mitogen-activated protein kinase kinase kinase 6	Phospho (STY)	S	915	QPGKRSRSPGSPRHT		-0.447944	0.0877771
Znf592	Zinc finger protein 592	Phospho (STY)	S	78	KNTSRQESFEAEKDH		0.207205	0.0878099
Niban1	Protein Niban 1	Phospho (STY)	S	614	APDNELPSNEVFQEP		0.576175	0.0878187
Sntb1	Beta-1-syntrophin	Phospho (STY)	S	218	WETPPPESPRLGGGS		-0.648976	0.0878738
Fra10ac1	Protein FRA10AC1 homolog	Phospho (STY)	S	250	SPRKKSRSPPSEEAS		0.189116	0.0879702
Dpysl3	Dihydropyrimidinase-related protein 3	Phospho (STY)	T	509	PVFDLTTTPKGGTPA		0.237436	0.0879993
Araf	Serine/threonine-protein kinase A-Raf	Phospho (STY)	S	186	LLTPQGPSPFTQQRD		-0.322935	0.0880706
Dip2b	Disco-interacting protein 2 homolog B	Phospho (STY)	T	280	KIQQLLNTLKRPKRP		0.434757	0.0881364
Rbm15	RNA-binding protein 15;Isoform 2 of RNA-binding protein 15	Phospho (STY)	S	258	VSRRRSRSPLDKDAY		0.143714	0.0882036
Hdgfl2	Hepatoma-derived growth factor-related protein 2	Phospho (STY)	S	635	SSEELHDSPRDNSDP		0.396863	0.0882214
Myo5a	Unconventional myosin-Va	Phospho (STY)	S	1450	VGQMENISPGQIIDE		0.88334	0.0883005
Syn1	Synapsin-1;Isoform Ib of Synapsin-1	Phospho (STY)	S	553	ARPPASPSPQRQAGA		0.673124	0.0883103
Plec	Plectin;Isoform PLEC-1 of Plectin	Phospho (STY)	S	1562	DAQQQKRSIQEELQH		0.386876	0.0883188
Tle4	Transducin-like enhancer protein 4	Phospho (STY)	S	208	SIKSSSVSPSASFRG		0.253463	0.0883641
Palm	Paralemmin-1;Isoform 2 of Paralemmin-1	Phospho (STY)	S	124	PGRPQSASPAKEEQK		-1.03745	0.0883801
Batf3	Basic leucine zipper transcriptional factor ATF-like 3	Phospho (STY)	S	24	APGNQPQSPKDDDRK		0.344604	0.0884121
Srrm1	Serine/arginine repetitive matrix protein 1	Phospho (STY)	S	915	EPRKETESEAEDDNL		0.314387	0.0884542
Tjp2	Tight junction protein ZO-2	Phospho (STY)	S	395	IESNRSFSPEERRQQ		0.367378	0.0885447
Akap12	A-kinase anchor protein 12	Phospho (STY)	S	498	ERIKVQGSPLKKLFS		-0.650204	0.0885995
Rcsd1	CapZ-interacting protein;Isoform 2 of CapZ-interacting protein	Phospho (STY)	S	127	SPPSTPSSPGIRSHP		-0.377395	0.0886316
Phf2	Lysine-specific demethylase PHF2	Phospho (STY)	S	1060	QRRPSASSPNNTAAK		0.825579	0.0886898
Morc2a	ATPase MORC2A	Phospho (STY)	S	859	PPSPEHQSPDTQQEG		0.341049	0.0887204
Akap12	A-kinase anchor protein 12	Phospho (STY)	T	272	TKPLESPTSPVSNET		-0.411778	0.0887319
Ranbp2	E3 SUMO-protein ligase RanBP2	Phospho (STY)	S	1154	SHETDGGSAHGDEED		0.212172	0.0888239
Palm	Paralemmin-1;Isoform 2 of Paralemmin-1	Phospho (STY)	T	145	AQQTPLGTPKENRTS		-0.320479	0.0888392
Fip1l1	Pre-mRNA 3'-end-processing factor FIP1	Phospho (STY)	S	479	RERERDHSPTPSVFN		0.330254	0.0888612
Dock10	Dedicator of cytokinesis protein 10;Isoform 2 of Dedicator of cytokinesis protein 10;Isoform 3 of Dedicator of cytokinesis protein 10	Phospho (STY)	S	877	REKDMSQSPTSSFVR		0.755137	0.0888848
Acin1	Apoptotic chromatin condensation inducer in the nucleus	Phospho (STY)	S	389	SLEEKSQSPSPPPLP		0.205498	0.0889059
Plin1	Perilipin-1	Phospho (STY)	S	384	STKGRAMSLSDALKG		-0.68509	0.0889292
Epb41	Isoform 2 of Protein 4.1	Phospho (STY)	S	652	DKRLSTHSPFRTLNI		-0.852318	0.0889413
Fez1	Fasciculation and elongation protein zeta-1	Phospho (STY)	S	298	RRKEKGLSLQSNRIE		-0.353526	0.0889992
Elmo2	Engulfment and cell motility protein 2;Isoform 2 of Engulfment and cell motility protein 2;Isoform 3 of Engulfment and cell motility protein 2	Phospho (STY)	S	529	LRQSERMSQDDFQSP		0.614951	0.0890608
Dock7	Dedicator of cytokinesis protein 7;Isoform 2 of Dedicator of cytokinesis protein 7	Phospho (STY)	S	182	DLKRRSMSIDDTPRG		0.25754	0.089074
Lmna	Prelamin-A/C	Phospho (STY)	S	404	RSRGRASSHSSQSQG		0.379991	0.0892737
Znf768	Zinc finger protein 768	Phospho (STY)	S	17	LESRDVHSPNAVGSP		0.283736	0.089283
Eloa	Elongin-A	Phospho (STY)	S	82	LVPVERNSEAEDQDF		0.165081	0.0892949
Ap2m1	AP-2 complex subunit mu	Phospho (STY)	T	156	SQITSQVTGQIGWRR		0.346581	0.0893388
Eps8	Epidermal growth factor receptor kinase substrate 8	Phospho (STY)	S	546	YDFVARNSSELSVMK		0.36995	0.0893476
Ivns1abp	Influenza virus NS1A-binding protein homolog;Isoform 3 of Influenza virus NS1A-binding protein homolog;Isoform 4 of Influenza virus NS1A-binding protein homolog	Phospho (STY)	S	338	PKLSKSLSFEMQPDE		0.177982	0.0894444
Mier1	Mesoderm induction early response protein 1;Isoform 1 of Mesoderm induction early response protein 1;Isoform 2 of Mesoderm induction early response protein 1;Isoform 4 of Mesoderm induction early response protein 1	Phospho (STY)	S	487	INSSGKESPGSSEFF		0.677702	0.0894618
Sp3	Transcription factor Sp3	Phospho (STY)	S	72	CSKIGPPSPGDDDEE		0.231069	0.0894686
Mlh1	DNA mismatch repair protein Mlh1	Phospho (STY)	S	481	RKRHREDSDVEMVEN		0.803733	0.0895013
Pwp1	Periodic tryptophan protein 1 homolog	Phospho (STY)	S	49	KLQEEGGSEEEEAGN		0.230299	0.0895724
Terf2	Telomeric repeat-binding factor 2;Isoform 2 of Telomeric repeat-binding factor 2	Phospho (STY)	S	364	LVLANLASPSSPAHK		0.579748	0.0896307
Clasp2	CLIP-associating protein 2	Phospho (STY)	S	539	QGCSREASRESSRDT		0.808425	0.0896887
Smarcc2	SWI/SNF complex subunit SMARCC2;Isoform 2 of SWI/SNF complex subunit SMARCC2	Phospho (STY)	S	813	SEKESEKSDGDPIVD		0.143922	0.0897841
Rrp1	Ribosomal RNA processing protein 1 homolog A;Isoform 2 of Ribosomal RNA processing protein 1 homolog A;Isoform 3 of Ribosomal RNA processing protein 1 homolog A	Phospho (STY)	S	434	PQNKEAGSEAESSSA		0.236489	0.0898155
Akt1s1	Proline-rich AKT1 substrate 1	Phospho (STY)	S	212	DEENGPPSSPDLDRI		-0.294455	0.0898487
Dock8	Dedicator of cytokinesis protein 8	Phospho (STY)	S	905	QARVMSSSNPDLTGS		0.31141	0.0899179
Topors	E3 ubiquitin-protein ligase Topors	Phospho (STY)	S	500	PELVELSSDSEELGP		0.413154	0.0899883
Rhbdf1	Inactive rhomboid protein 1	Phospho (STY)	S	61	AETARVPSPHHEPRR		-0.218754	0.090002
Bola1	BolA-like protein 1	Phospho (STY)	S	81	SSRFEGMSPLQRHRL		-0.338113	0.0900635
Wdr33	pre-mRNA 3' end processing protein WDR33	Phospho (STY)	S	1204	HPPHDGHSPASRERS		0.187281	0.0901074
Plec	Plectin;Isoform PLEC-1 of Plectin	Phospho (STY)	S	4620	QSSKGYYSPYSVSGS		0.410765	0.0901117
Uhrf2	E3 ubiquitin-protein ligase UHRF2	Phospho (STY)	S	668	EATKRPASDDECPGD		0.462804	0.0901259
Chchd3	MICOS complex subunit Mic19	Phospho (STY)	S	29	VVKGIRLSENVIDRM		-2.37511	0.0901322
Vps13c	Intermembrane lipid transfer protein VPS13C;Isoform 3 of Intermembrane lipid transfer protein VPS13C	Phospho (STY)	S	1956	SSQEPRLSFHNDSFR		0.536486	0.0901359
Bach2	Transcription regulator protein BACH2	Phospho (STY)	S	509	PIKVCPRSPPLETRT		0.37008	0.090155
Ablim1	Isoform 2 of Actin-binding LIM protein 1;Isoform 4 of Actin-binding LIM protein 1	Phospho (STY)	S	291	PGSSIPGSPGHTIYA		-0.343029	0.0902687
Mycbp2	E3 ubiquitin-protein ligase MYCBP2;Isoform 2 of E3 ubiquitin-protein ligase MYCBP2	Phospho (STY)	S	2316	PVSQKKTSLQQDQGK		-0.38265	0.0902767
Ndrg1	Protein NDRG1	Phospho (STY)	S	336	ASGSSVTSLEGTRSR		0.553512	0.0902821
C5ar1	C5a anaphylatoxin chemotactic receptor 1	Phospho (STY)	S	333	EDSVGRDSKTFTPST		0.633629	0.090368
Iws1	Protein IWS1 homolog	Phospho (STY)	S	185	PKPRISDSESEELPK		0.37889	0.0903876
Eloa	Elongin-A	Phospho (STY)	S	125	PSGSRSYSPEHRQKK		0.2105	0.0904116
Arhgap27	Rho GTPase-activating protein 27	Phospho (STY)	S	459	PRSVRKSSQDSDTPA		-0.188927	0.0904893
Rbm15	RNA-binding protein 15;Isoform 2 of RNA-binding protein 15	Phospho (STY)	S	256	VYVSRRRSRSPLDKD		0.363725	0.0905451
Pnn	Pinin	Phospho (STY)	S	100	RRESRQESDPEDDDV		0.178138	0.0905503
Med1	Mediator of RNA polymerase II transcription subunit 1;Isoform 4 of Mediator of RNA polymerase II transcription subunit 1	Phospho (STY)	T	1217	PMKPVPGTPPSSKAK		0.476952	0.0905573
Morc3	MORC family CW-type zinc finger protein 3	Phospho (STY)	S	563	NAKTRRLSNPPVENS		0.791584	0.0905789
Def6	Differentially expressed in FDCP 6;Isoform 2 of Differentially expressed in FDCP 6	Phospho (STY)	S	590	KRLTRWGSQGNRTLS		0.625723	0.0906794
Adrb3	Beta-3 adrenergic receptor	Phospho (STY)	S	383	SPVEARQSPPLNRFD		-0.720967	0.0907301
Wdr4	tRNA (guanine-N(7)-)-methyltransferase non-catalytic subunit WDR4	Phospho (STY)	S	397	QRSPFPGSPEQTKKA		0.201999	0.0907497
Snip1	Smad nuclear-interacting protein 1	Phospho (STY)	S	145	HSRQGRSSDERPVSG		0.411501	0.0908012
Serbp1	Plasminogen activator inhibitor 1 RNA-binding protein	Phospho (STY)	S	203	HSGSDRSSFSHYSGL		0.432559	0.0908419
Bclaf1	Bcl-2-associated transcription factor 1;Isoform 2 of Bcl-2-associated transcription factor 1	Phospho (STY)	S	263	TPSQHSHSIQHSPER		0.300139	0.0908566
Mdc1	Mediator of DNA damage checkpoint protein 1	Phospho (STY)	S	929	GGKGDPLSPGRQQRG		0.82459	0.0908567
Mki67	Proliferation marker protein Ki-67	Phospho (STY)	S	561	PKKAGRKSGNLPAKR		3.13952	0.0908713
Trip12	E3 ubiquitin-protein ligase TRIP12	Phospho (STY)	S	1409	QAEDERESTDDESNP		0.380727	0.0909284
Capg	Macrophage-capping protein	Phospho (STY)	S	341	ILPQGRESPIFKQFF		0.582308	0.0909308
Arhgdib	Rho GDP-dissociation inhibitor 2	Phospho (STY)	S	19	EADDDLDSKLNYKPP		0.422547	0.0909381
Dido1	Death-inducer obliterator 1	Phospho (STY)	S	1035	PSISESRSPPEGDTT		0.317212	0.0909597
Arid1a	AT-rich interactive domain-containing protein 1A;Isoform 3 of AT-rich interactive domain-containing protein 1A	Phospho (STY)	S	699	GIRGPSPSPVGSPAS		0.255429	0.0909691
Mysm1	Deubiquitinase MYSM1;Isoform 2 of Deubiquitinase MYSM1	Phospho (STY)	S	332	EEAKHSPSPEPCERQ		0.762621	0.0911605
Mbd3	Isoform 2 of Methyl-CpG-binding domain protein 3	Phospho (STY)	S	5	___MERKSPSGKKFR		-0.45714	0.0912381
Hecw2	E3 ubiquitin-protein ligase HECW2	Phospho (STY)	S	1048	LTRQRSHSAGEVGED		0.553458	0.0913305
Stx11	Syntaxin-11	Phospho (STY)	S	81	TSMRRLSSIKRDTNS		2.9418	0.0913331
Rps6kc1	Ribosomal protein S6 kinase delta-1;Isoform 2 of Ribosomal protein S6 kinase delta-1;Isoform 3 of Ribosomal protein S6 kinase delta-1	Phospho (STY)	S	850	PTKEEANSLFQRGSE		0.214388	0.0914001
Flna	Filamin-A	Phospho (STY)	S	1459	KCSGPGLSPGMVRAN		0.340888	0.0914041
Esam	Endothelial cell-selective adhesion molecule	Phospho (STY)	S	340	GTFTPTPSVSSQALS		0.646213	0.0914138
Phc3	Polyhomeotic-like protein 3	Phospho (STY)	S	264	QRDPSPESKKGGSPG		1.07128	0.0914631
Mrtfa	Myocardin-related transcription factor A;Isoform 2 of Myocardin-related transcription factor A	Phospho (STY)	S	492	TGSTPPVSPTPSERS		0.262282	0.0914991
Ddx10	Probable ATP-dependent RNA helicase DDX10	Phospho (STY)	T	587	DEEQDEETEDEETED		0.321152	0.0915201
[truncated: 12,005 more rows]

## Sheet: Suppl Table 3 score-site
Kinase	Gene Name	Kinase Family	Log‚ÇÇ(Score)	Score Rank	Site Percentile	Percentile Rank
[truncated: 311 more rows]

[truncated: 2 more sheets: Suppl Table 4 Liver Total, Suppl Table 5 WAT Total]
